# Supplementary material for: A distributed fMRI-based signature for the subjective experience of fear
Source: Nat Commun. 2021 Nov 17;12:6643. doi: 10.1038/s41467-021-26977-3 (PMC8599690; doi:10.1038/s41467-021-26977-3)
Supplement: Supplementary file 5 — Source Data [file 41467_2021_26977_MOESM5_ESM.xlsx]

## Sheet: fig2b
VIFS predicts discovery cohort (10x10 cross-validated)
repetition1	repetition2	repetition3	repetition4	repetition5	repetition6	repetition7	repetition8	repetition9	repetition10
3.14078	3.28773	3.49103	3.22182	3.10416	3.08312	2.70654	3.31774	3.14331	2.78728
4.42773	4.57215	4.68082	4.48859	4.39862	4.26322	3.97643	4.58601	4.31907	4.1114
5.43197	5.45098	5.68938	5.46133	5.33696	5.05505	4.67894	5.49923	5.03812	4.82228
5.41094	5.64862	5.98979	5.35987	5.3801	5.29424	4.83181	5.82764	5.583	4.82913
5.44495	5.77885	6.1063	5.47278	5.20359	5.4444	4.8602	5.72499	5.34797	5.06189
0.30316	-0.0588035	0.231204	-0.906332	-0.121957	-0.387712	-0.00359971	0.174556	-0.0733639	0.0485261
0.743092	0.929685	1.07251	-0.174776	0.706731	0.0926027	1.16461	1.06362	0.645856	0.532158
1.82751	1.81089	2.00752	0.91126	2.18443	1.30803	2.00574	2.11817	1.67104	1.5902
2.43465	2.30148	2.48099	1.1283	2.06976	1.25442	2.43021	2.36302	2.02817	1.62254
4.8134	4.6092	5.04182	3.4241	4.62595	3.91453	4.87768	4.84925	4.39799	4.02078
1.77806	1.63754	1.34757	1.20173	0.89035	1.43222	1.27027	1.32492	1.26026	1.38875
3.4657	3.31672	2.7581	2.7448	2.42626	2.91116	2.56033	2.98212	2.93371	2.66105
4.08844	3.90348	3.25887	3.16953	2.83464	3.50376	3.33958	3.09018	3.31098	3.14755
5.065	4.6477	4.26808	4.10589	3.91923	4.56235	4.22018	4.42352	4.21648	4.14939
2.18223	2.57207	1.94247	1.73417	1.7283	1.4271	2.06406	2.34676	1.89464	1.79209
1.55382	1.54803	1.59854	1.50084	1.34824	1.31272	1.39166	1.60495	1.50679	1.5793
2.73072	2.585	2.93723	2.29404	2.67411	2.56024	2.64846	2.57617	2.43565	2.80324
3.57458	4.34372	4.37111	4.0885	3.8345	3.93023	3.9276	3.8382	4.32092	4.44162
3.87292	4.00764	4.06028	4.18886	3.83584	3.79305	3.92803	3.96986	3.8108	4.2212
5.04316	4.74503	4.72018	4.23135	4.83843	4.28086	4.58425	4.67496	4.83981	4.6589
1.18901	0.346759	0.308819	0.956812	0.775584	0.546632	0.665614	0.799826	0.618534	0.823474
3.26367	2.46662	2.48088	3.29138	2.84165	2.67009	2.75912	2.98637	2.74148	2.97454
3.92944	3.19312	3.06436	3.91831	3.46932	3.27595	3.42467	3.56816	3.4776	3.63553
5.55666	5.3841	4.73586	5.85321	5.10666	5.00595	5.12963	5.48472	5.34995	5.58534
5.76037	5.38723	4.81935	5.26063	4.77465	5.4899	4.86986	5.33021	4.93416	6.12384
2.35533	2.80437	2.6226	2.3892	1.98801	2.15418	2.30597	2.30752	2.22573	1.91907
4.51607	5.17664	4.8423	4.92297	4.39453	4.72156	4.32865	4.832	4.84449	4.21577
4.94556	5.28168	5.53105	5.38534	4.78728	5.28445	5.17225	5.20947	4.50086	4.7021
4.79593	5.04372	5.20763	4.72774	4.44919	4.69079	4.99508	4.8635	4.4736	4.4124
4.8543	5.20805	5.06899	4.64637	4.47564	4.83465	4.87047	4.63695	4.24319	4.53456
2.31979	1.11615	1.40165	1.94848	1.29735	1.25171	2.18215	1.24509	2.13226	0.98137
3.66205	2.57641	3.2195	3.49902	2.60696	2.87134	3.39278	2.99489	3.60753	2.668
3.68432	2.91373	3.41059	4.1896	2.9818	3.37864	3.78053	3.32803	3.85118	2.81883
4.17106	3.61024	3.93873	4.34581	3.87928	3.8918	4.57464	3.55269	4.50509	3.37585
5.49656	4.96515	5.23647	5.87545	5.10974	5.21062	5.99881	4.87245	5.87479	4.56165
1.0339	0.708413	0.701377	0.65709	0.665146	0.747972	0.823101	0.442951	0.632047	0.667046
1.21631	1.00821	0.88626	1.09955	0.961252	1.03099	1.2513	1.16909	1.16102	1.11466
1.02731	0.766066	0.468797	1.09069	0.880972	0.615129	1.08558	1.00873	0.83461	0.911818
1.48415	1.25104	1.07717	1.10947	1.14428	1.39207	1.3685	1.16512	1.30032	1.44207
2.68498	2.37926	2.32383	2.41948	2.18107	2.27635	2.40341	2.43588	2.45896	2.51298
3.1111	3.28213	2.83777	3.18451	2.7845	3.19982	3.44079	3.17222	3.10972	2.78712
3.80991	3.96074	3.64661	3.9371	3.91589	3.90466	4.15228	3.91568	3.96793	3.58278
4.20592	4.5784	4.12579	4.37431	4.37999	4.41121	4.81929	4.43958	4.46476	4.15964
4.87725	5.28211	4.82829	5.02857	5.25554	5.27148	5.60567	5.16493	5.00241	4.7694
5.57813	5.94107	5.51301	5.97842	6.44666	6.02555	6.20445	5.73182	5.82444	5.56002
1.23559	1.29831	1.80181	1.08969	1.81134	1.60423	1.25074	1.73316	1.4997	2.03828
2.65786	2.90725	3.61796	2.69964	3.526	3.05814	3.00752	2.85204	2.69272	3.57507
2.7738	3.12306	3.69787	2.94011	3.70208	3.31961	3.31186	3.4852	3.17392	3.55385
2.96663	3.21564	3.92106	3.04965	3.67255	3.64692	3.19378	3.62812	3.16928	3.66081
4.19639	4.02994	5.09994	3.9689	4.22497	4.6439	3.81333	4.49156	4.10476	4.57022
2.47506	1.696	1.51353	1.88533	1.71191	2.00444	2.35059	1.83447	1.92062	2.19879
1.21428	0.920633	0.952969	0.952462	1.05893	0.898837	1.06747	1.03871	1.04427	1.30193
1.74053	1.44198	1.51914	1.45075	1.59919	1.4973	1.73798	1.47101	1.63758	1.76986
3.25429	2.65357	2.62153	2.53406	2.72302	2.86624	3.04624	2.55708	2.6175	3.33222
3.73022	3.24936	3.2529	3.11169	3.3761	3.51248	3.803	3.24567	3.34488	3.93161
2.93748	3.08161	2.55092	3.38426	3.12756	2.7664	2.69051	2.8854	3.43708	3.30655
2.38318	2.12329	1.90968	2.50093	2.08772	1.71472	1.81036	1.91453	2.30407	2.40748
3.61963	3.66587	3.14123	3.97108	3.90183	3.32407	3.22547	3.45429	3.84751	3.99867
4.01268	4.01819	3.69176	4.50974	4.20666	4.01594	3.82679	4.13403	4.39928	4.46687
5.82707	6.01561	5.81594	6.25843	5.96115	6.09232	5.73235	6.1634	6.11607	6.23165
3.29698	3.25343	3.4275	3.05865	2.6272	3.08061	3.45225	3.00788	2.89239	2.87678
3.28477	3.34164	3.50317	3.05291	2.71199	2.93965	3.46917	3.07692	2.93854	2.91733
3.69049	3.84276	3.9745	3.48153	3.27126	3.45768	3.99893	3.68417	3.55718	3.22333
4.37691	4.63781	4.73856	4.24977	4.03874	4.52368	4.75593	4.51787	4.38376	4.2738
5.68144	5.9291	6.15095	5.67137	5.26523	5.95864	6.41376	6.32402	5.62941	5.75335
1.79126	1.65639	1.72136	1.87193	1.86476	1.98538	1.84738	1.8961	1.73469	1.80142
1.28804	1.28044	1.29095	1.46428	1.51588	1.86938	1.16125	1.63263	1.46139	1.50918
2.92915	3.06689	2.89374	2.67169	2.96553	3.18364	2.95915	2.75368	2.60318	2.92394
3.21627	3.1041	3.04436	3.1125	3.30342	3.18758	3.08102	3.11254	3.10083	3.17317
4.22277	3.93477	3.85659	4.09074	4.29488	4.01821	4.1378	3.85584	3.88793	3.93318
2.06983	2.10406	2.56846	2.51374	2.5014	2.24709	2.45935	2.1596	2.42873	2.66511
4.60554	4.47782	5.12036	5.07216	5.31005	4.87731	5.01293	4.53703	4.96882	5.07783
4.64555	4.41456	4.9106	4.86611	4.98301	4.62724	4.71372	4.58991	4.72015	5.00091
4.71156	4.25916	5.20218	5.26591	5.2975	5.04964	5.24051	4.77085	5.29126	5.52144
4.69806	4.58718	5.0456	5.13189	5.35742	4.74927	5.24895	4.99198	4.77241	5.12756
0.934751	1.00941	0.940171	1.06214	1.47129	1.03043	1.68452	1.39381	0.792529	0.586474
3.30353	3.09386	2.88368	2.92422	3.243	3.30585	3.77544	3.68837	2.82005	2.55486
2.98405	3.01663	3.01901	3.11725	3.42632	3.45311	3.80323	3.54687	3.09855	2.40335
3.30629	3.38259	3.22137	3.23435	3.73958	3.59624	3.73584	3.84064	3.32467	3.02252
3.32953	3.31989	3.0935	3.41071	3.643	3.46739	3.79527	3.76021	3.34046	2.98847
3.19218	3.34811	2.28389	3.15259	3.19365	3.53942	3.13394	3.13041	3.11709	3.45438
4.27223	4.4045	3.67496	4.10744	4.40391	4.66464	4.22816	4.41027	4.08833	4.6332
5.28653	5.35416	4.25616	5.2536	5.18172	5.64817	5.04469	5.35473	4.97198	5.66206
6.61797	6.94754	5.68541	6.39768	6.55975	7.16798	6.20371	6.65839	6.27123	7.09116
9.33304	9.12914	8.84016	8.77518	9.54692	9.56092	8.71913	10.0817	8.85658	9.75381
-0.86552	-0.276467	-0.615535	-0.847978	-0.330111	-0.597441	-0.549274	-0.568969	-0.656541	-0.78687
0.125224	0.894591	0.73104	0.667714	1.02805	0.502573	1.00361	0.499354	0.275334	0.390632
-0.0853831	0.609296	0.239698	0.314652	0.60592	0.171603	0.543082	0.139833	0.0666022	-0.036519
0.820215	1.57464	1.34698	1.23587	1.39422	1.26039	1.44853	1.25318	1.03719	1.05297
2.08672	2.53638	2.47353	2.1167	2.85337	2.30419	2.33752	2.45149	2.3703	2.20503
1.14681	0.747775	0.738043	0.629729	0.721251	0.685755	0.666775	0.692996	0.55526	0.502713
2.31038	1.9502	1.89822	1.47786	1.78878	1.89986	1.93737	1.96587	1.65955	1.60523
2.8126	2.64474	2.42027	2.2445	2.90647	2.51562	2.58795	2.21587	2.70333	2.33804
2.52968	2.33003	2.20113	1.99312	2.29779	2.22777	2.17718	2.33315	2.13488	2.02122
3.51697	3.39867	3.24569	3.16074	3.40527	3.48629	3.4453	3.17867	3.21902	3.08785
1.9944	2.58383	2.08252	2.29282	2.14628	1.90209	2.47606	2.04317	2.34631	1.83426
2.24277	2.74276	2.10422	2.36095	2.3824	2.14567	2.44	2.28748	2.41629	1.80071
3.48318	4.10786	3.43273	3.58351	3.53986	3.41058	3.34443	3.34159	3.62593	2.99784
3.50818	4.07351	3.62436	3.53164	3.609	3.58408	3.70559	3.39655	3.62576	3.21067
4.69214	5.40286	4.82569	4.48077	4.82546	4.7256	4.5338	4.58129	4.59934	4.46353
0.87628	0.853843	0.290997	0.702271	0.911396	0.272323	0.438679	1.06398	0.368363	1.15389
0.987126	0.603243	0.209407	0.0104686	1.06711	-0.151101	0.0864676	0.556663	0.309672	0.911598
1.86878	1.56719	1.20915	1.19368	1.92279	0.877051	1.25952	1.61327	1.31114	1.90829
3.35271	2.8311	2.36549	2.66853	3.592	2.26641	2.50867	2.87457	2.52535	3.22362
4.5434	4.15816	3.55627	4.05952	4.72216	3.48244	4.15119	4.26376	3.7926	4.49491
2.02188	1.9353	2.33671	2.05436	2.67162	2.17028	2.3248	2.29693	2.08102	2.4212
2.33747	1.96845	3.01478	2.47397	2.98866	2.42296	2.54789	2.50378	1.99871	2.72886
3.24677	2.81652	3.66672	3.27079	3.968	3.19605	3.44777	3.30749	2.61413	3.64993
3.80889	3.56882	4.35832	4.05816	4.32515	3.98297	4.27996	4.01439	3.6027	4.17276
4.65165	4.52072	5.21792	5.00908	5.04772	4.7849	5.19221	4.82433	4.54727	5.11368
1.25858	1.42265	1.06574	1.45464	1.49811	1.96302	1.59386	1.12823	1.34842	0.397945
3.73978	4.23722	3.55523	4.26359	3.87734	4.40133	4.10209	3.71789	3.87509	2.86071
2.91247	3.5453	2.75445	3.3844	3.05848	3.54457	3.4083	2.8672	2.92814	2.20758
3.82175	4.48029	3.72339	4.34867	4.27709	4.35972	4.44997	3.81297	3.92632	2.91768
4.99617	5.63929	4.98591	5.73741	5.28032	5.80989	5.71377	5.03248	5.42953	4.38877
3.01617	3.10979	3.5218	3.41262	2.89719	3.64844	3.54256	3.68644	3.50789	3.60413
4.84635	4.84332	5.41225	5.18176	4.64586	5.595	5.43519	5.58696	5.29502	5.43832
4.89974	4.99235	5.47689	5.28112	4.86447	5.49545	5.55595	5.74997	5.32175	5.62557
5.37142	5.65777	5.67949	6.08205	5.47179	6.24505	5.8892	6.08647	5.93087	5.96152
5.7394	5.7412	5.58171	5.81063	5.75485	6.40255	6.16599	6.31651	6.06846	6.42164
2.52055	2.75104	2.85021	3.06556	3.01463	2.9204	3.17372	2.54831	2.95063	2.95184
4.01009	4.19599	4.52651	4.67229	4.76466	4.80375	4.83058	3.88819	4.51475	4.67951
3.49114	3.67405	3.90166	4.01613	4.12822	4.17243	4.08641	3.54913	3.8837	4.00681
4.91427	5.08503	5.19489	5.36619	5.46165	5.6297	5.44819	4.75405	5.17255	5.35741
5.46187	5.39059	5.79479	6.28665	6.33879	6.06881	6.0834	5.54043	6.2205	6.36237
0.563633	1.03148	0.497242	1.15482	0.791194	1.06092	0.603417	0.783508	0.548869	0.438713
-0.0346332	0.559835	0.0877966	0.42049	0.315423	0.316169	0.190944	0.381194	0.111027	0.0608739
1.93063	2.49231	1.90286	2.22653	2.34587	2.3416	2.07645	2.29028	2.19152	1.92544
2.59951	3.22125	2.72659	3.08339	3.20797	3.13974	2.97351	3.07004	3.2025	2.61194
2.20279	2.79682	2.19269	2.60845	2.68982	2.72011	2.45198	2.64003	2.61908	2.25371
1.66189	1.29359	1.17964	1.56756	1.88087	0.842562	1.29936	1.43965	1.2722	0.921042
2.15037	1.90075	1.83143	2.19373	2.24424	1.2941	2.11374	2.08591	2.02472	1.3578
2.7487	2.46677	2.37775	2.69655	2.912	2.01121	2.74597	2.5958	2.67932	1.93431
2.84651	2.38563	2.46219	2.64767	2.75028	2.01267	2.51446	2.75741	2.81052	1.88567
2.76767	2.63247	2.46057	2.92594	3.12155	2.17978	2.60901	2.83065	2.52118	2.23575
1.94395	1.71075	1.74469	1.6925	1.85951	2.06029	2.02776	1.898	2.019	1.88976
3.17082	2.89343	3.09354	2.31019	2.6202	2.90428	3.20436	2.87222	2.8166	2.79781
3.47843	3.14961	3.28512	3.02251	3.27215	3.34027	3.51047	3.42236	3.12697	3.19011
4.45982	3.97685	4.18997	3.66439	4.13112	4.18725	4.29486	4.19553	4.07055	3.94538
4.96323	4.54714	4.68033	4.78515	4.75444	4.95853	5.08036	4.96224	4.99102	4.56406
0.0960129	0.2219	0.520022	0.281695	0.720436	0.399164	0.433249	-0.0631676	0.0783051	0.498897
0.675751	0.901136	1.44221	0.729771	1.54967	1.14687	1.31598	0.50434	0.915436	1.35047
2.11563	1.99163	2.53444	2.03038	2.34607	2.29452	2.37036	1.63624	1.9285	2.29983
1.90973	2.01469	2.47372	1.997	2.63899	2.3808	2.4769	1.72145	2.03806	2.31462
2.71775	2.73857	3.26698	2.48522	3.63033	3.15457	3.24797	2.32763	2.68162	3.03759
1.6489	1.38529	1.57139	2.05375	1.06382	1.49266	1.55885	1.52491	1.6328	1.445
3.18682	2.78986	3.18298	3.283	2.98234	3.00457	3.48753	3.02698	3.23845	2.96228
4.49498	4.01793	4.62239	4.68195	4.25808	4.2339	4.6805	4.51157	4.46039	4.43315
6.27232	5.99458	6.55426	6.52385	5.84433	6.33649	6.56533	6.264	6.27654	6.25602
6.56759	6.27363	6.64731	6.86382	6.43353	6.58669	7.0376	6.4936	6.56971	6.3517
-1.91916	-1.13133	-1.11251	-1.91988	-2.10794	-1.82186	-2.32206	-1.81759	-1.42512	-1.53386
-1.954	-1.58704	-1.39232	-2.0012	-2.25145	-1.90864	-2.36954	-1.8745	-1.40121	-1.82971
-1.07561	-0.48731	-0.27845	-0.975754	-1.1477	-0.939568	-1.37751	-0.752377	-0.359237	-0.930809
-0.497244	0.345334	0.191001	-0.567176	-0.708826	-0.364192	-0.934848	-0.360859	0.0209009	-0.201551
0.477199	1.05911	1.55266	0.373843	0.183086	0.582399	-0.221243	0.811137	1.16305	1.02655
1.07226	1.22118	1.08941	0.929102	1.04566	0.872417	0.889527	1.17447	1.04694	0.869352
2.56044	2.96654	2.61503	2.24374	2.80451	2.5696	2.49292	2.81008	2.65059	2.3195
1.55631	1.91753	1.9324	1.85328	1.90151	1.95288	1.78977	1.82003	2.06716	1.77492
4.10594	4.6743	4.37022	4.16431	4.43417	4.33212	4.09542	4.44724	4.4606	4.22327
3.7466	4.48209	4.51101	4.09894	4.14708	4.08084	4.00779	4.23588	3.92545	3.98938
0.181472	0.124866	0.57695	-0.147563	0.0624341	0.334643	0.0330238	0.348653	0.736473	0.334195
0.22159	0.0571445	0.304879	-0.224983	0.0366458	0.165811	-0.168195	0.261115	0.322349	0.194046
0.474596	0.11302	0.982182	-0.197488	0.0342095	0.222749	-0.148867	0.465033	0.624349	0.499334
1.6899	1.37476	1.90574	1.00193	1.37503	1.55685	1.12131	1.46071	1.93942	1.55104
4.12037	4.3431	4.58495	3.60232	4.47229	4.49433	3.9711	4.05754	4.81565	4.3763
1.55067	1.76841	1.45067	1.70027	1.23634	1.59158	1.81376	1.46523	1.32756	1.74764
2.42631	2.4576	2.53926	2.74933	2.28486	2.26699	2.78322	2.41301	2.57943	2.61606
4.57368	4.51207	4.20188	5.03228	4.18202	4.59398	4.73643	4.34447	4.61268	4.66117
4.00552	3.84772	4.01888	4.36483	3.77616	3.88718	4.35506	3.84928	4.11994	3.99609
5.29737	5.14692	5.21949	5.35313	5.09961	5.34003	5.39197	4.45909	4.9562	5.47219
1.08353	0.657731	1.16158	0.756685	1.0599	0.860803	0.870389	0.975776	0.82862	1.12983
1.23334	1.34491	1.34523	0.771925	1.3289	1.54808	1.05057	1.69957	0.904961	1.26284
2.2318	2.06271	2.28812	1.80345	2.62802	2.88297	2.09931	2.82798	1.99504	2.14915
2.06115	2.0173	2.37422	1.98942	2.55811	2.74219	2.17592	2.66856	1.89405	2.13024
2.11846	2.347	2.74224	2.34255	2.72498	2.73617	2.4929	2.63357	2.39368	2.16046
0.433948	0.588461	0.456068	0.565107	0.48707	0.65173	0.194006	0.453225	0.606572	0.519716
2.12611	2.40273	2.33177	2.2421	2.37654	2.42771	2.05027	2.31505	2.5575	2.39195
3.93453	3.89325	4.27353	3.82535	3.77	4.2644	4.17586	3.97328	4.23195	3.79848
4.78769	4.56973	5.09728	4.51341	4.50004	4.72342	4.73315	4.61034	4.8557	4.34597
3.60647	3.55614	3.46723	3.25576	3.28742	3.42908	3.51389	3.56477	3.53083	3.595
-0.588349	-0.558486	-0.0901944	-0.293071	-0.00229435	0.259349	-0.00594345	0.371596	-0.160656	0.19321
0.785823	1.29027	1.11144	1.41055	1.66507	1.65133	1.31995	2.12057	1.52763	1.81219
1.14993	1.29618	1.57532	1.50354	1.90359	1.86709	1.6105	2.47798	1.54747	1.95043
1.08219	1.57872	1.80709	1.8571	2.02269	1.98215	1.78048	2.59866	1.78621	2.01994
2.53771	2.44552	3.08192	2.84026	3.20254	3.32773	3.0599	3.74825	2.94356	3.27382
-0.247502	-0.0666685	-0.317843	-0.164753	0.406892	0.0114908	-0.0375924	0.0319364	0.397223	0.171038
1.10941	1.24591	0.675084	0.963214	1.22395	0.893372	1.09643	1.1261	1.27795	1.13905
1.25288	1.51247	0.953821	0.942539	1.52438	1.35807	1.50789	1.45377	1.64112	1.35491
3.31489	3.86196	3.69349	3.4415	4.0715	3.95333	3.71824	3.90079	4.28996	3.75304
4.94874	4.99832	3.8627	4.60509	6.80198	4.57116	5.06274	5.32389	5.59642	5.17681
2.55639	2.74489	2.26344	3.4488	2.85441	2.74912	2.92822	2.13503	2.43451	3.1515
3.24858	3.29672	3.05942	3.89135	3.65542	3.01293	3.27179	2.78535	3.23261	4.0971
4.05132	4.15171	3.66845	4.65695	4.20576	4.25135	4.10515	3.71049	4.03892	4.76773
3.60149	3.71184	3.39436	4.35414	3.90911	3.73898	3.88704	3.16956	3.59929	4.13426
5.40166	5.73701	5.22586	6.31756	5.89228	5.79213	5.83221	4.94188	5.37259	6.08942
0.183595	0.169158	-0.166587	-0.532838	-0.0488022	0.577254	1.01664	0.412028	-0.00690599	-0.139946
0.784672	0.583577	0.577771	0.0037162	0.553308	1.19217	1.54738	1.03863	0.582011	0.368886
1.78832	1.38944	1.30633	1.11783	1.5576	2.33282	2.17984	2.08281	1.55274	1.53105
3.48102	3.26492	3.14922	2.66975	3.21651	3.90481	4.40203	3.98201	3.1856	3.31449
6.20781	5.19209	5.86518	5.01149	5.60763	6.30587	6.27886	6.58997	5.5934	5.68447
-0.238727	-0.0956486	-0.638699	0.12159	-0.563259	-0.0734605	-0.252251	-0.647615	0.109121	-0.394725
0.317374	0.762161	0.266251	0.756051	0.218926	0.539255	0.589912	0.269806	0.965826	0.758938
0.315495	0.532508	-0.0364213	0.726529	0.0436642	0.430381	0.48722	-0.0238735	0.630741	0.461109
1.93182	2.14274	1.57384	2.24459	1.52433	2.41179	1.90999	1.29305	2.36337	1.62406
1.25441	1.70857	1.23395	1.82351	1.12081	2.05864	1.53363	0.998174	1.9956	1.16236
2.13096	2.33006	2.38595	2.67646	2.25295	2.0089	2.61852	2.01159	2.02975	2.14689
2.63939	2.51604	2.99334	3.08043	2.80409	2.63687	3.36219	2.63742	2.91043	2.83026
2.51143	2.47256	2.87225	2.85967	2.5659	2.40286	3.00241	2.70692	2.71121	2.49658
3.76975	3.80998	4.2052	4.41988	3.97192	3.64353	4.44446	3.90189	3.8957	3.81349
4.73417	4.84151	5.2077	5.44929	4.95017	4.69031	5.16017	4.93814	4.79873	4.90959
0.931625	0.451446	0.355612	0.399184	0.567814	0.193683	0.511632	0.600082	0.732079	0.515596
1.84916	1.82345	1.84983	1.8285	2.05873	1.9858	2.07222	2.05091	2.28764	2.24153
2.61469	2.62685	2.49816	2.50156	2.93894	2.2644	2.45621	2.34851	2.90529	2.89883
2.52762	2.41405	2.26621	2.29633	2.71533	2.2487	2.37165	2.71713	2.93205	2.83852
4.76424	4.66569	4.37894	4.52851	4.59895	4.17819	4.41363	4.72312	4.93894	4.83908
1.52563	1.03971	1.19482	0.341185	1.12059	1.00439	1.72063	1.29921	1.15406	0.559042
1.42587	1.23143	1.45571	0.479736	1.45478	1.42318	1.41398	1.5717	0.833232	0.868683
2.52537	2.61189	2.26002	1.95913	2.58109	1.95557	3.17063	3.21597	2.06613	2.22735
2.2699	2.51196	2.45929	1.9333	2.48263	2.08707	2.86247	2.97526	2.31057	2.15802
3.14332	3.22707	3.41148	3.18675	3.27752	3.18312	3.03279	3.63384	2.98373	3.14771
3.32586	3.30575	3.27912	3.46624	3.51761	2.56219	2.38205	3.46689	2.20966	3.02306
4.55042	4.34791	4.05154	3.60513	3.83409	3.69141	3.27138	4.27351	2.81033	3.67639
5.35334	6.02639	5.49221	5.3247	5.44568	5.04558	4.72809	5.16267	4.42213	4.98064
6.08567	5.72494	5.95791	5.72701	6.10782	5.65579	5.17736	5.77269	4.68672	5.38325
6.49888	6.50886	6.77825	6.80587	7.02212	5.8886	5.70911	6.56442	5.82666	6.51803
0.110393	-0.127927	-0.0820553	0.157126	0.0584633	0.169369	0.261753	0.597717	0.0767074	0.0252759
-0.125147	0.203331	-0.350659	-0.0960446	0.205267	0.210448	0.258079	0.26129	-0.26144	-0.132419
-0.873069	-0.925472	-1.15145	-0.731474	-0.354997	-0.19455	-0.082416	-0.458516	-0.463584	-0.532264
0.0994653	0.155995	0.00646427	0.414608	0.228937	0.355509	0.586344	0.679109	0.33613	0.339501
2.11725	2.00061	2.12868	2.16659	1.98191	2.33376	2.36669	2.5077	2.47318	2.08007
1.89245	2.89952	2.40115	2.51883	2.03489	1.76176	2.77359	2.94523	2.13974	1.91354
4.66032	5.31566	4.75865	5.33149	4.3424	4.15119	5.64244	4.8961	4.44844	4.53245
5.17097	6.08054	5.49986	5.4531	4.92091	4.86823	5.77748	5.50369	4.85559	5.22585
6.39165	7.12519	7.04918	7.10162	6.54755	6.02999	7.15371	6.95884	6.14864	6.26861
7.26421	7.61443	7.45719	7.85125	7.01049	7.21374	7.92638	7.98781	7.40837	7.23043
0.315754	0.260062	0.240944	0.724255	0.417866	0.423782	0.221195	0.139794	0.560996	0.56805
0.255077	0.272057	0.142013	0.565416	0.46797	0.406964	0.200356	0.353678	0.583591	0.657755
1.44137	1.28069	1.31411	1.75003	1.73036	1.70776	1.39057	1.61473	1.69577	1.85367
2.25883	2.08131	1.94098	2.31104	2.82222	2.30453	2.11103	2.56143	2.44294	2.84825
3.0836	3.62325	3.1383	3.31332	4.16008	3.04525	1.89053	3.25494	3.8322	3.12569
0.294328	0.125352	0.499494	0.472135	0.335027	0.415309	0.244971	0.303501	0.232114	0.317465
1.16469	0.77327	1.79699	1.32862	1.32822	1.33989	0.848163	1.21388	0.860983	1.28016
1.5433	1.04382	1.84445	1.64632	1.43718	1.51852	1.35137	1.35915	1.19272	1.34068
2.84264	2.05421	2.88134	2.57583	2.607	2.45502	2.44039	2.31701	2.27239	2.29862
3.45346	2.21594	3.5261	3.32359	3.05918	2.99127	2.78427	2.79651	2.90962	2.91903
2.0154	2.3761	1.89359	2.17869	1.96045	2.21502	2.35924	2.28131	2.12711	2.49956
2.27537	2.57907	1.99118	2.12077	1.9506	2.142	2.72896	2.38727	2.16895	2.46096
3.17388	3.79105	3.2198	3.15163	3.07942	3.3779	3.99506	3.5569	3.22067	3.65061
3.59433	4.02859	3.50677	3.57362	3.71578	3.60527	4.26465	4.01572	3.8006	4.10413
5.89428	6.38764	5.9091	6.17332	6.00045	6.02958	6.56915	6.08196	6.10649	6.54058
-1.09266	-0.419641	-0.350584	-0.647933	-0.289788	-0.989408	-0.498756	-0.622501	-0.343103	-0.437251
0.699974	1.31586	1.37612	0.741761	1.16291	0.883132	1.18858	0.826531	1.21801	1.16894
1.25635	1.73983	1.51424	1.22621	1.41413	1.12796	1.50379	1.09553	1.33471	1.22415
1.73322	2.05333	1.93473	1.84434	1.93225	1.62533	1.96334	1.77992	1.90896	2.11913
2.50353	2.97187	2.8263	2.72963	2.59716	2.55564	2.82542	2.67646	2.77665	2.95134
1.94615	2.82102	2.82783	2.57017	2.98259	2.79437	2.18768	1.88363	2.81528	2.67702
3.19447	4.03656	4.43287	4.16105	4.55122	4.40439	3.53565	3.40098	4.0623	3.80102
3.07177	4.15348	4.14179	4.14941	4.39289	4.3538	3.73537	3.32735	4.03223	3.68142
4.71226	5.38907	6.12468	5.86559	6.20844	6.00424	5.06097	5.03213	5.66281	5.10818
3.33463	4.35986	4.72507	4.6656	4.66797	5.02918	4.21494	4.31713	4.48096	4.05066
-0.183175	-0.02891	-0.220691	0.00951029	-0.181449	0.188347	0.121658	0.132351	-0.240939	0.305969
1.10284	1.01607	0.456937	1.2997	0.739785	0.803165	1.20986	1.1159	0.851788	1.38193
1.50084	1.37258	1.14166	1.58161	1.20083	1.45003	1.50561	1.60688	1.40449	1.97666
1.62396	1.33197	1.09676	1.49379	1.28241	1.22039	1.69352	1.84411	1.6896	2.02023
2.08138	2.12538	1.6095	1.4971	1.79365	1.45961	2.03496	2.30103	1.77872	2.30705
2.5187	2.68619	2.72221	2.97519	2.69574	2.2404	2.21161	2.51699	2.75572	2.3086
2.02069	2.17864	2.35802	2.48331	2.14524	1.4882	2.06003	1.50063	2.15076	1.64312
4.28504	4.64345	4.67861	4.81908	4.38469	4.0396	4.3505	4.16027	4.54599	4.24263
4.86467	5.18263	5.12653	5.41938	4.92632	4.50991	4.48832	4.52572	5.17787	4.63276
5.26959	5.51992	5.3853	5.6856	5.37824	4.85835	5.11397	5.11508	5.50128	5.07144
0.151729	0.541719	0.403078	0.209925	0.721859	0.721025	0.247414	0.434558	0.953314	0.38057
0.896839	1.39526	1.34568	0.82272	1.78184	1.24652	1.30892	1.36316	1.91305	1.5453
1.08383	1.24	1.45652	1.04453	1.75272	1.45596	1.43542	1.43895	1.71499	1.56678
2.9757	3.31083	3.22703	2.79228	3.70593	3.44939	3.25504	3.19995	3.7192	3.46203
2.66311	3.09299	2.95099	2.6113	3.29075	3.21393	2.73693	3.08249	3.51793	3.06351
4.50805	3.07677	3.54256	3.96994	3.67986	3.81844	4.17844	4.06196	4.02761	3.47203
4.33698	2.61106	3.25348	3.73194	3.38223	3.43779	3.77822	3.92031	3.56013	2.86244
6.92313	5.20324	5.75924	5.83028	6.18746	5.94081	5.93079	6.54683	6.105	5.74143
6.81569	5.17889	5.66484	6.06494	6.29888	5.94982	6.26484	6.52439	6.32977	5.78506
7.12847	5.46849	5.8799	6.13693	6.38201	6.2206	6.71071	6.80844	6.52261	6.04859
0.39592	0.951958	1.11262	0.976844	0.527561	1.20877	0.698284	1.09627	1.32024	0.963746
2.98453	3.29451	3.45062	3.22076	3.24868	3.40356	3.00285	3.59666	3.51857	3.56541
3.51915	4.35194	4.41553	4.02178	3.97207	4.40925	4.0541	4.06722	4.41405	4.13849
3.07959	3.87511	3.81998	3.54381	3.32249	4.08475	3.40486	3.89405	3.9296	3.96051
4.87283	5.44667	5.68505	5.36173	5.01533	5.76442	4.57042	5.7673	5.75199	5.64982
4.06704	4.3899	4.10372	4.08405	3.4944	4.11903	4.20691	4.19556	3.79013	3.99705
4.07627	4.71836	4.34007	4.07621	3.65044	4.01041	4.43935	4.33646	4.25095	4.23518
4.82152	5.15339	4.83714	4.73874	4.42678	4.68754	5.04417	4.97196	4.933	4.96259
5.24314	5.63156	5.31233	5.38595	4.96032	5.23423	5.37153	5.41594	5.45506	5.36097
4.44617	5.9252	5.07481	5.11776	4.21233	5.17458	5.17793	4.2253	3.7753	4.37288
2.38129	3.11727	2.65562	2.77653	3.09721	3.21637	3.48818	2.59213	3.66583	2.8748
2.40818	2.64092	2.21859	2.28222	3.11026	2.67665	2.79164	2.50354	3.34634	2.581
4.45547	4.8818	4.25248	4.1573	4.59114	4.53234	4.94119	4.32632	5.13514	4.63745
3.77048	4.02767	3.77862	3.43906	4.36975	4.07497	4.30914	3.70417	4.52089	4.07122
4.61398	5.20299	4.54599	4.57348	5.10415	4.80409	5.37253	4.50397	5.53197	4.77953
1.86579	1.57817	1.55774	1.53425	1.74408	1.68568	1.44642	1.57915	1.60531	1.40916
3.05763	2.99344	2.63616	2.97757	2.81008	2.85339	2.86666	3.42123	2.77709	2.76026
2.06419	1.92947	1.7109	1.86774	2.01762	1.68847	1.68019	2.22913	1.73404	1.72451
3.15497	3.13204	2.65375	2.84734	3.2195	2.86101	2.79672	3.22124	2.85449	3.01354
4.62613	4.87259	4.3242	4.55128	4.73739	4.42194	4.32267	4.81597	4.40972	4.62853
1.14809	1.16765	0.433525	0.923494	1.13812	1.41012	1.14562	1.26469	0.749777	0.910628
2.69521	2.62654	1.95369	2.05819	2.57601	3.00517	2.48184	2.59872	1.59806	2.0984
2.98594	2.83995	2.12633	2.46709	2.95626	3.26303	2.81209	2.95291	2.04606	2.56701
3.49969	3.72716	2.80611	3.27404	3.42257	3.73776	3.46276	3.46221	2.9716	3.54141
3.45413	3.98615	2.85629	3.6064	3.60538	3.886	3.85573	3.85632	3.51545	3.84888
1.62761	1.72946	1.90877	0.958683	1.81356	1.61504	1.77005	2.12139	1.54409	1.50426
2.33836	1.80848	2.86342	1.87697	2.6368	2.22825	2.24483	2.85428	2.46538	2.08943
3.61017	3.60255	4.06488	2.92806	3.59889	3.61647	3.6621	4.0684	3.57681	3.4967
3.44409	3.31586	3.72417	2.69988	3.73037	3.54363	3.49623	4.01442	3.62187	3.34236
2.85516	3.21777	3.75694	2.76086	3.38446	3.45652	3.76114	3.76957	3.26603	3.12505
3.11826	2.98457	3.53698	3.8185	3.59044	3.87655	3.72958	3.62373	3.14084	3.96641
2.53163	2.58928	2.49836	3.24297	2.81843	3.08025	2.73841	2.71361	2.33925	3.29195
2.28791	2.40745	2.57967	3.02001	2.52364	2.90063	2.50852	2.70223	2.05902	3.32241
4.43658	4.33893	4.65285	4.85019	4.42053	5.00868	4.836	4.74344	4.23275	5.11326
4.87404	4.60728	5.04585	5.19343	4.81086	5.08211	5.17983	5.13005	4.62148	5.57278
1.53545	1.57227	0.584274	0.873627	1.02044	1.01997	1.09011	0.908036	0.973548	1.29104
2.74607	2.65863	1.65178	1.64944	2.39173	1.97144	2.11646	2.09244	2.15852	2.42282
5.66401	5.84782	5.20598	4.98372	5.31721	5.41035	5.41915	5.25562	5.49631	5.65494
5.34929	4.96957	4.1998	4.13031	4.72105	4.37148	4.82769	4.53531	4.68982	4.73341
7.36273	6.73314	5.95824	6.85409	6.58123	6.35994	6.58662	6.41587	6.67007	6.87138
-0.257256	-0.450486	0.114891	-0.140898	0.284309	-0.549151	-0.128283	0.277755	-0.224197	-0.0786976
1.05416	1.00852	1.38305	1.12972	1.67829	0.626828	1.39173	1.67518	1.06568	1.17218
1.90323	2.08145	2.29628	1.97123	2.40038	1.38569	2.43286	2.52909	1.55719	2.32961
2.14525	1.93492	2.14346	2.27584	2.7303	1.77492	2.5525	2.41529	1.94665	2.05918
2.21251	1.41831	2.71507	2.21047	2.55372	2.16082	2.22411	2.19899	2.12139	1.68118
0.267778	0.0980586	0.686352	0.362927	0.272351	0.675361	0.373088	0.167764	0.813941	0.617187
2.21582	2.39702	2.32885	1.88132	1.77663	2.22719	2.5194	1.79981	2.43567	1.96018
1.24634	1.28596	1.5344	1.31973	1.11089	1.61633	1.3599	1.16785	1.59039	1.23176
2.71641	2.64703	2.84215	2.62069	2.55675	2.91728	2.88236	2.60939	2.94327	2.75047
0.988094	1.36812	1.41965	1.1987	0.615756	0.627958	1.06941	1.13618	1.16535	1.36838
2.97118	2.92518	3.17268	2.92749	1.93706	2.07512	2.67683	2.75095	2.8025	2.87201
3.65587	3.83264	3.97515	3.49875	2.87414	3.04796	3.7947	3.57441	3.36103	3.87478
3.51323	3.74574	3.67118	3.41925	2.31503	2.37177	3.33784	3.50225	3.40821	3.25776

## Sheet: fig2c
rating1	rating2	rating3	rating4	rating5
1.6118	0.313055	2.6632	2.79627	3.54986
0.258853	2.12614	2.10607	2.67204	3.88902
-0.73775	-0.237972	1.32013	1.99691	2.34006
2.58838	2.12484	3.0536	5.08574	5.45682
0.934871	2.58937	2.60565	2.18437	4.11548
3.13857	2.84192	2.68417	3.86147	4.0274
3.09607	2.63207	3.41843	5.02449	5.58047
3.67586	4.30649	4.74888	6.64909	6.5188
0.265203	-0.000625448	0.370567	1.09616	2.21318
0.86901	1.63915	3.9451	3.73752	4.30247
1.10054	0.521148	1.2701	1.81941	2.2603
0.933498	2.04218	2.15908	4.32445	5.63846
-1.26223	0.588441	2.37919	2.09814	3.65895
0.454654	1.68308	3.11852	2.74081	3.43915
1.18799	0.711294	0.86533	2.81005	3.02128
0.625186	1.97879	2.77819	4.0327	3.13429
-0.216847	1.08883	2.47998	2.56942	3.11082
1.51502	3.6331	5.59796	8.74525	8.3842
1.27203	1.06396	1.58098	3.45212	2.23189
2.48379	3.31442	4.99184	5.47796	3.51315

## Sheet: fig2d
mean of VIFS response
0	1	2	3	4	5	6	7	8	9
-10.4895	-15.3022	-9.79604	-1.35352	2.4355	-6.73086	-12.2808	-3.28609	-3.97861	-5.98447
-9.35152	-16.1004	-7.93932	8.87587	16.1586	8.79974	-7.74741	-10.0245	-8.42108	-10.779
-13.7027	-19.5964	-12.1904	10.1517	22.5857	13.4533	4.20265	11.1307	4.092	-11.6709
-11.4129	-21.3103	-9.36814	18.1979	34.4331	26.7419	9.97095	-5.013	-11.0635	-12.2027
-9.03805	-17.1413	-6.89702	21.3495	42.4565	35.6983	16.5706	8.13381	0.514257	-9.38271
standard error of VIFS response
0	1	2	3	4	5	6	7	8	9
1.60678	1.66268	1.57156	1.82166	2.00676	2.30043	1.82032	1.68058	1.76251	1.75831
2.23962	1.96628	2.13176	2.26746	2.28313	2.41655	2.32092	2.2485	2.14388	2.20466
2.09009	2.11608	2.03569	1.8702	2.00803	2.5866	2.2495	2.14656	2.25527	2.42686
2.22506	2.14189	2.04441	2.18641	2.4474	2.50169	1.82663	1.84616	1.92476	1.97679
2.57922	2.63725	2.13328	2.53691	2.57365	2.70619	2.65193	2.48104	2.60131	2.52889

## Sheet: fig2e
mean of VIFS response
0	1	2	3	4	5	6	7	8	9
-2.63426	-8.22348	-16.2498	-5.08071	-11.1772	-10.3443	-13.355	-3.44391	-4.99146	-12.8519
-11.0056	-14.0853	-13.1513	3.91346	9.26734	3.77075	-16.8743	-8.85048	-6.23857	-20.3714
-12.1804	-18.6712	-8.92166	13.608	24.1677	20.0262	-2.34616	-7.28954	-6.23363	-15.3522
-9.30204	-20.9481	-10.2225	13.7876	32.5447	41.2894	12.8602	-6.33189	-9.93429	-16.8816
-17.8864	-28.8797	-16.905	17.2308	41.0961	44.2284	23.5053	9.51091	-3.55438	-9.39415
standard error of VIFS response
0	1	2	3	4	5	6	7	8	9
3.57198	3.78351	3.74204	2.80903	4.15391	4.02135	3.92494	3.76524	3.34341	4.11578
6.92737	5.3343	5.04009	3.98486	4.3644	4.24184	4.60052	5.55276	4.30784	5.56715
3.92903	5.12254	3.69075	3.83848	4.46389	3.77437	3.34355	5.74127	5.54422	4.68168
4.97732	4.80217	4.33234	4.38819	5.33446	6.08247	5.08606	4.44304	4.38277	3.33222
3.91282	5.68466	4.56304	4.86978	5.60575	5.67931	4.23116	5.45658	4.63574	5.14856

## Sheet: fig2f
VIFS predicts generalization cohort
rating0	rating1	rating2	rating3	rating4	rating5
-0.669633	0.125594	0.345299	1.26229	-0.0622562	NaN
4.53468	2.70629	1.64968	3.18582	2.85655	5.74074
1.65263	1.33928	1.27629	0.459694	2.96148	NaN
2.257	2.6258	2.41743	3.62508	2.19893	3.38533
-0.173977	1.43131	1.56832	0.608865	2.56929	5.3228
2.42561	3.56062	2.48773	4.92731	1.93959	4.24349
0.088028	1.37314	0.331675	1.32479	1.86515	NaN
-1.58382	-0.374022	0.62571	0.917879	3.08321	NaN
-1.27618	1.41883	1.79691	2.78569	4.67487	8.53009
1.06304	3.86857	1.44084	6.21766	0.945752	NaN
0.42776	1.18543	3.77571	2.29796	4.37497	10.8518
NaN	NaN	1.41746	3.01283	3.49005	NaN
1.25058	2.01213	2.54432	2.33936	2.53126	6.95338
3.14153	2.51079	4.3743	3.89153	5.89096	4.01108
1.51516	NaN	1.21757	2.16868	3.3786	NaN
1.84791	3.93435	NaN	NaN	1.81384	NaN
2.32047	1.89446	4.20751	4.5525	6.93525	NaN
1.07715	2.39506	1.28388	2.05585	1.62911	7.66184
1.23183	1.94041	1.54799	3.10381	3.70348	2.72093
1.50357	4.40922	3.50808	2.55756	4.26302	6.47552
0.984028	3.07601	4.08689	2.11579	5.04315	9.5807
1.81262	4.02973	1.60076	3.37493	1.3832	4.27247
-0.567081	-0.0148539	NaN	0.378709	3.46532	3.6542
0.141036	0.34613	0.0221756	2.30748	1.57288	3.56684
NaN	1.94796	4.27707	-0.449165	2.65307	6.5441
1.09228	2.37242	2.48671	3.88766	5.83578	NaN
1.16164	0.698384	1.45662	2.43051	2.69768	NaN
1.87155	2.06223	2.0065	NaN	NaN	6.39662
NaN	0.758538	0.763306	2.82845	2.30839	1.82824
0.685343	1.36017	1.72991	1.1137	0.966559	NaN
0.968425	-0.0467237	1.22816	1.20508	2.51142	NaN
VIFS predicts validation cohort
rating1	rating2	rating3	rating4	rating5
1.6118	0.313055	2.6632	2.79627	3.54986
0.258853	2.12614	2.10607	2.67204	3.88902
-0.73775	-0.237972	1.32013	1.99691	2.34006
2.58838	2.12484	3.0536	5.08574	5.45682
0.934871	2.58937	2.60565	2.18437	4.11548
3.13857	2.84192	2.68417	3.86147	4.0274
3.09607	2.63207	3.41843	5.02449	5.58047
3.67586	4.30649	4.74888	6.64909	6.5188
0.265203	-0.000625448	0.370567	1.09616	2.21318
0.86901	1.63915	3.9451	3.73752	4.30247
1.10054	0.521148	1.2701	1.81941	2.2603
0.933498	2.04218	2.15908	4.32445	5.63846
-1.26223	0.588441	2.37919	2.09814	3.65895
0.454654	1.68308	3.11852	2.74081	3.43915
1.18799	0.711294	0.86533	2.81005	3.02128
0.625186	1.97879	2.77819	4.0327	3.13429
-0.216847	1.08883	2.47998	2.56942	3.11082
1.51502	3.6331	5.59796	8.74525	8.3842
1.27203	1.06396	1.58098	3.45212	2.23189
2.48379	3.31442	4.99184	5.47796	3.51315
VIFS predicts validation cohort (10x10 CV)
repetition1	repetition2	repetition3	repetition4	repetition5	repetition6	repetition7	repetition8	repetition9	repetition10
3.14078	3.28773	3.49103	3.22182	3.10416	3.08312	2.70654	3.31774	3.14331	2.78728
4.42773	4.57215	4.68082	4.48859	4.39862	4.26322	3.97643	4.58601	4.31907	4.1114
5.43197	5.45098	5.68938	5.46133	5.33696	5.05505	4.67894	5.49923	5.03812	4.82228
5.41094	5.64862	5.98979	5.35987	5.3801	5.29424	4.83181	5.82764	5.583	4.82913
5.44495	5.77885	6.1063	5.47278	5.20359	5.4444	4.8602	5.72499	5.34797	5.06189
0.30316	-0.0588035	0.231204	-0.906332	-0.121957	-0.387712	-0.00359971	0.174556	-0.0733639	0.0485261
0.743092	0.929685	1.07251	-0.174776	0.706731	0.0926027	1.16461	1.06362	0.645856	0.532158
1.82751	1.81089	2.00752	0.91126	2.18443	1.30803	2.00574	2.11817	1.67104	1.5902
2.43465	2.30148	2.48099	1.1283	2.06976	1.25442	2.43021	2.36302	2.02817	1.62254
4.8134	4.6092	5.04182	3.4241	4.62595	3.91453	4.87768	4.84925	4.39799	4.02078
1.77806	1.63754	1.34757	1.20173	0.89035	1.43222	1.27027	1.32492	1.26026	1.38875
3.4657	3.31672	2.7581	2.7448	2.42626	2.91116	2.56033	2.98212	2.93371	2.66105
4.08844	3.90348	3.25887	3.16953	2.83464	3.50376	3.33958	3.09018	3.31098	3.14755
5.065	4.6477	4.26808	4.10589	3.91923	4.56235	4.22018	4.42352	4.21648	4.14939
2.18223	2.57207	1.94247	1.73417	1.7283	1.4271	2.06406	2.34676	1.89464	1.79209
1.55382	1.54803	1.59854	1.50084	1.34824	1.31272	1.39166	1.60495	1.50679	1.5793
2.73072	2.585	2.93723	2.29404	2.67411	2.56024	2.64846	2.57617	2.43565	2.80324
3.57458	4.34372	4.37111	4.0885	3.8345	3.93023	3.9276	3.8382	4.32092	4.44162
3.87292	4.00764	4.06028	4.18886	3.83584	3.79305	3.92803	3.96986	3.8108	4.2212
5.04316	4.74503	4.72018	4.23135	4.83843	4.28086	4.58425	4.67496	4.83981	4.6589
1.18901	0.346759	0.308819	0.956812	0.775584	0.546632	0.665614	0.799826	0.618534	0.823474
3.26367	2.46662	2.48088	3.29138	2.84165	2.67009	2.75912	2.98637	2.74148	2.97454
3.92944	3.19312	3.06436	3.91831	3.46932	3.27595	3.42467	3.56816	3.4776	3.63553
5.55666	5.3841	4.73586	5.85321	5.10666	5.00595	5.12963	5.48472	5.34995	5.58534
5.76037	5.38723	4.81935	5.26063	4.77465	5.4899	4.86986	5.33021	4.93416	6.12384
2.35533	2.80437	2.6226	2.3892	1.98801	2.15418	2.30597	2.30752	2.22573	1.91907
4.51607	5.17664	4.8423	4.92297	4.39453	4.72156	4.32865	4.832	4.84449	4.21577
4.94556	5.28168	5.53105	5.38534	4.78728	5.28445	5.17225	5.20947	4.50086	4.7021
4.79593	5.04372	5.20763	4.72774	4.44919	4.69079	4.99508	4.8635	4.4736	4.4124
4.8543	5.20805	5.06899	4.64637	4.47564	4.83465	4.87047	4.63695	4.24319	4.53456
2.31979	1.11615	1.40165	1.94848	1.29735	1.25171	2.18215	1.24509	2.13226	0.98137
3.66205	2.57641	3.2195	3.49902	2.60696	2.87134	3.39278	2.99489	3.60753	2.668
3.68432	2.91373	3.41059	4.1896	2.9818	3.37864	3.78053	3.32803	3.85118	2.81883
4.17106	3.61024	3.93873	4.34581	3.87928	3.8918	4.57464	3.55269	4.50509	3.37585
5.49656	4.96515	5.23647	5.87545	5.10974	5.21062	5.99881	4.87245	5.87479	4.56165
1.0339	0.708413	0.701377	0.65709	0.665146	0.747972	0.823101	0.442951	0.632047	0.667046
1.21631	1.00821	0.88626	1.09955	0.961252	1.03099	1.2513	1.16909	1.16102	1.11466
1.02731	0.766066	0.468797	1.09069	0.880972	0.615129	1.08558	1.00873	0.83461	0.911818
1.48415	1.25104	1.07717	1.10947	1.14428	1.39207	1.3685	1.16512	1.30032	1.44207
2.68498	2.37926	2.32383	2.41948	2.18107	2.27635	2.40341	2.43588	2.45896	2.51298
3.1111	3.28213	2.83777	3.18451	2.7845	3.19982	3.44079	3.17222	3.10972	2.78712
3.80991	3.96074	3.64661	3.9371	3.91589	3.90466	4.15228	3.91568	3.96793	3.58278
4.20592	4.5784	4.12579	4.37431	4.37999	4.41121	4.81929	4.43958	4.46476	4.15964
4.87725	5.28211	4.82829	5.02857	5.25554	5.27148	5.60567	5.16493	5.00241	4.7694
5.57813	5.94107	5.51301	5.97842	6.44666	6.02555	6.20445	5.73182	5.82444	5.56002
1.23559	1.29831	1.80181	1.08969	1.81134	1.60423	1.25074	1.73316	1.4997	2.03828
2.65786	2.90725	3.61796	2.69964	3.526	3.05814	3.00752	2.85204	2.69272	3.57507
2.7738	3.12306	3.69787	2.94011	3.70208	3.31961	3.31186	3.4852	3.17392	3.55385
2.96663	3.21564	3.92106	3.04965	3.67255	3.64692	3.19378	3.62812	3.16928	3.66081
4.19639	4.02994	5.09994	3.9689	4.22497	4.6439	3.81333	4.49156	4.10476	4.57022
2.47506	1.696	1.51353	1.88533	1.71191	2.00444	2.35059	1.83447	1.92062	2.19879
1.21428	0.920633	0.952969	0.952462	1.05893	0.898837	1.06747	1.03871	1.04427	1.30193
1.74053	1.44198	1.51914	1.45075	1.59919	1.4973	1.73798	1.47101	1.63758	1.76986
3.25429	2.65357	2.62153	2.53406	2.72302	2.86624	3.04624	2.55708	2.6175	3.33222
3.73022	3.24936	3.2529	3.11169	3.3761	3.51248	3.803	3.24567	3.34488	3.93161
2.93748	3.08161	2.55092	3.38426	3.12756	2.7664	2.69051	2.8854	3.43708	3.30655
2.38318	2.12329	1.90968	2.50093	2.08772	1.71472	1.81036	1.91453	2.30407	2.40748
3.61963	3.66587	3.14123	3.97108	3.90183	3.32407	3.22547	3.45429	3.84751	3.99867
4.01268	4.01819	3.69176	4.50974	4.20666	4.01594	3.82679	4.13403	4.39928	4.46687
5.82707	6.01561	5.81594	6.25843	5.96115	6.09232	5.73235	6.1634	6.11607	6.23165
3.29698	3.25343	3.4275	3.05865	2.6272	3.08061	3.45225	3.00788	2.89239	2.87678
3.28477	3.34164	3.50317	3.05291	2.71199	2.93965	3.46917	3.07692	2.93854	2.91733
3.69049	3.84276	3.9745	3.48153	3.27126	3.45768	3.99893	3.68417	3.55718	3.22333
4.37691	4.63781	4.73856	4.24977	4.03874	4.52368	4.75593	4.51787	4.38376	4.2738
5.68144	5.9291	6.15095	5.67137	5.26523	5.95864	6.41376	6.32402	5.62941	5.75335
1.79126	1.65639	1.72136	1.87193	1.86476	1.98538	1.84738	1.8961	1.73469	1.80142
1.28804	1.28044	1.29095	1.46428	1.51588	1.86938	1.16125	1.63263	1.46139	1.50918
2.92915	3.06689	2.89374	2.67169	2.96553	3.18364	2.95915	2.75368	2.60318	2.92394
3.21627	3.1041	3.04436	3.1125	3.30342	3.18758	3.08102	3.11254	3.10083	3.17317
4.22277	3.93477	3.85659	4.09074	4.29488	4.01821	4.1378	3.85584	3.88793	3.93318
2.06983	2.10406	2.56846	2.51374	2.5014	2.24709	2.45935	2.1596	2.42873	2.66511
4.60554	4.47782	5.12036	5.07216	5.31005	4.87731	5.01293	4.53703	4.96882	5.07783
4.64555	4.41456	4.9106	4.86611	4.98301	4.62724	4.71372	4.58991	4.72015	5.00091
4.71156	4.25916	5.20218	5.26591	5.2975	5.04964	5.24051	4.77085	5.29126	5.52144
4.69806	4.58718	5.0456	5.13189	5.35742	4.74927	5.24895	4.99198	4.77241	5.12756
0.934751	1.00941	0.940171	1.06214	1.47129	1.03043	1.68452	1.39381	0.792529	0.586474
3.30353	3.09386	2.88368	2.92422	3.243	3.30585	3.77544	3.68837	2.82005	2.55486
2.98405	3.01663	3.01901	3.11725	3.42632	3.45311	3.80323	3.54687	3.09855	2.40335
3.30629	3.38259	3.22137	3.23435	3.73958	3.59624	3.73584	3.84064	3.32467	3.02252
3.32953	3.31989	3.0935	3.41071	3.643	3.46739	3.79527	3.76021	3.34046	2.98847
3.19218	3.34811	2.28389	3.15259	3.19365	3.53942	3.13394	3.13041	3.11709	3.45438
4.27223	4.4045	3.67496	4.10744	4.40391	4.66464	4.22816	4.41027	4.08833	4.6332
5.28653	5.35416	4.25616	5.2536	5.18172	5.64817	5.04469	5.35473	4.97198	5.66206
6.61797	6.94754	5.68541	6.39768	6.55975	7.16798	6.20371	6.65839	6.27123	7.09116
9.33304	9.12914	8.84016	8.77518	9.54692	9.56092	8.71913	10.0817	8.85658	9.75381
-0.86552	-0.276467	-0.615535	-0.847978	-0.330111	-0.597441	-0.549274	-0.568969	-0.656541	-0.78687
0.125224	0.894591	0.73104	0.667714	1.02805	0.502573	1.00361	0.499354	0.275334	0.390632
-0.0853831	0.609296	0.239698	0.314652	0.60592	0.171603	0.543082	0.139833	0.0666022	-0.036519
0.820215	1.57464	1.34698	1.23587	1.39422	1.26039	1.44853	1.25318	1.03719	1.05297
2.08672	2.53638	2.47353	2.1167	2.85337	2.30419	2.33752	2.45149	2.3703	2.20503
1.14681	0.747775	0.738043	0.629729	0.721251	0.685755	0.666775	0.692996	0.55526	0.502713
2.31038	1.9502	1.89822	1.47786	1.78878	1.89986	1.93737	1.96587	1.65955	1.60523
2.8126	2.64474	2.42027	2.2445	2.90647	2.51562	2.58795	2.21587	2.70333	2.33804
2.52968	2.33003	2.20113	1.99312	2.29779	2.22777	2.17718	2.33315	2.13488	2.02122
3.51697	3.39867	3.24569	3.16074	3.40527	3.48629	3.4453	3.17867	3.21902	3.08785
1.9944	2.58383	2.08252	2.29282	2.14628	1.90209	2.47606	2.04317	2.34631	1.83426
2.24277	2.74276	2.10422	2.36095	2.3824	2.14567	2.44	2.28748	2.41629	1.80071
3.48318	4.10786	3.43273	3.58351	3.53986	3.41058	3.34443	3.34159	3.62593	2.99784
3.50818	4.07351	3.62436	3.53164	3.609	3.58408	3.70559	3.39655	3.62576	3.21067
4.69214	5.40286	4.82569	4.48077	4.82546	4.7256	4.5338	4.58129	4.59934	4.46353
0.87628	0.853843	0.290997	0.702271	0.911396	0.272323	0.438679	1.06398	0.368363	1.15389
0.987126	0.603243	0.209407	0.0104686	1.06711	-0.151101	0.0864676	0.556663	0.309672	0.911598
1.86878	1.56719	1.20915	1.19368	1.92279	0.877051	1.25952	1.61327	1.31114	1.90829
3.35271	2.8311	2.36549	2.66853	3.592	2.26641	2.50867	2.87457	2.52535	3.22362
4.5434	4.15816	3.55627	4.05952	4.72216	3.48244	4.15119	4.26376	3.7926	4.49491
2.02188	1.9353	2.33671	2.05436	2.67162	2.17028	2.3248	2.29693	2.08102	2.4212
2.33747	1.96845	3.01478	2.47397	2.98866	2.42296	2.54789	2.50378	1.99871	2.72886
3.24677	2.81652	3.66672	3.27079	3.968	3.19605	3.44777	3.30749	2.61413	3.64993
3.80889	3.56882	4.35832	4.05816	4.32515	3.98297	4.27996	4.01439	3.6027	4.17276
4.65165	4.52072	5.21792	5.00908	5.04772	4.7849	5.19221	4.82433	4.54727	5.11368
1.25858	1.42265	1.06574	1.45464	1.49811	1.96302	1.59386	1.12823	1.34842	0.397945
3.73978	4.23722	3.55523	4.26359	3.87734	4.40133	4.10209	3.71789	3.87509	2.86071
2.91247	3.5453	2.75445	3.3844	3.05848	3.54457	3.4083	2.8672	2.92814	2.20758
3.82175	4.48029	3.72339	4.34867	4.27709	4.35972	4.44997	3.81297	3.92632	2.91768
4.99617	5.63929	4.98591	5.73741	5.28032	5.80989	5.71377	5.03248	5.42953	4.38877
3.01617	3.10979	3.5218	3.41262	2.89719	3.64844	3.54256	3.68644	3.50789	3.60413
4.84635	4.84332	5.41225	5.18176	4.64586	5.595	5.43519	5.58696	5.29502	5.43832
4.89974	4.99235	5.47689	5.28112	4.86447	5.49545	5.55595	5.74997	5.32175	5.62557
5.37142	5.65777	5.67949	6.08205	5.47179	6.24505	5.8892	6.08647	5.93087	5.96152
5.7394	5.7412	5.58171	5.81063	5.75485	6.40255	6.16599	6.31651	6.06846	6.42164
2.52055	2.75104	2.85021	3.06556	3.01463	2.9204	3.17372	2.54831	2.95063	2.95184
4.01009	4.19599	4.52651	4.67229	4.76466	4.80375	4.83058	3.88819	4.51475	4.67951
3.49114	3.67405	3.90166	4.01613	4.12822	4.17243	4.08641	3.54913	3.8837	4.00681
4.91427	5.08503	5.19489	5.36619	5.46165	5.6297	5.44819	4.75405	5.17255	5.35741
5.46187	5.39059	5.79479	6.28665	6.33879	6.06881	6.0834	5.54043	6.2205	6.36237
0.563633	1.03148	0.497242	1.15482	0.791194	1.06092	0.603417	0.783508	0.548869	0.438713
-0.0346332	0.559835	0.0877966	0.42049	0.315423	0.316169	0.190944	0.381194	0.111027	0.0608739
1.93063	2.49231	1.90286	2.22653	2.34587	2.3416	2.07645	2.29028	2.19152	1.92544
2.59951	3.22125	2.72659	3.08339	3.20797	3.13974	2.97351	3.07004	3.2025	2.61194
2.20279	2.79682	2.19269	2.60845	2.68982	2.72011	2.45198	2.64003	2.61908	2.25371
1.66189	1.29359	1.17964	1.56756	1.88087	0.842562	1.29936	1.43965	1.2722	0.921042
2.15037	1.90075	1.83143	2.19373	2.24424	1.2941	2.11374	2.08591	2.02472	1.3578
2.7487	2.46677	2.37775	2.69655	2.912	2.01121	2.74597	2.5958	2.67932	1.93431
2.84651	2.38563	2.46219	2.64767	2.75028	2.01267	2.51446	2.75741	2.81052	1.88567
2.76767	2.63247	2.46057	2.92594	3.12155	2.17978	2.60901	2.83065	2.52118	2.23575
1.94395	1.71075	1.74469	1.6925	1.85951	2.06029	2.02776	1.898	2.019	1.88976
3.17082	2.89343	3.09354	2.31019	2.6202	2.90428	3.20436	2.87222	2.8166	2.79781
3.47843	3.14961	3.28512	3.02251	3.27215	3.34027	3.51047	3.42236	3.12697	3.19011
4.45982	3.97685	4.18997	3.66439	4.13112	4.18725	4.29486	4.19553	4.07055	3.94538
4.96323	4.54714	4.68033	4.78515	4.75444	4.95853	5.08036	4.96224	4.99102	4.56406
0.0960129	0.2219	0.520022	0.281695	0.720436	0.399164	0.433249	-0.0631676	0.0783051	0.498897
0.675751	0.901136	1.44221	0.729771	1.54967	1.14687	1.31598	0.50434	0.915436	1.35047
2.11563	1.99163	2.53444	2.03038	2.34607	2.29452	2.37036	1.63624	1.9285	2.29983
1.90973	2.01469	2.47372	1.997	2.63899	2.3808	2.4769	1.72145	2.03806	2.31462
2.71775	2.73857	3.26698	2.48522	3.63033	3.15457	3.24797	2.32763	2.68162	3.03759
1.6489	1.38529	1.57139	2.05375	1.06382	1.49266	1.55885	1.52491	1.6328	1.445
3.18682	2.78986	3.18298	3.283	2.98234	3.00457	3.48753	3.02698	3.23845	2.96228
4.49498	4.01793	4.62239	4.68195	4.25808	4.2339	4.6805	4.51157	4.46039	4.43315
6.27232	5.99458	6.55426	6.52385	5.84433	6.33649	6.56533	6.264	6.27654	6.25602
6.56759	6.27363	6.64731	6.86382	6.43353	6.58669	7.0376	6.4936	6.56971	6.3517
-1.91916	-1.13133	-1.11251	-1.91988	-2.10794	-1.82186	-2.32206	-1.81759	-1.42512	-1.53386
-1.954	-1.58704	-1.39232	-2.0012	-2.25145	-1.90864	-2.36954	-1.8745	-1.40121	-1.82971
-1.07561	-0.48731	-0.27845	-0.975754	-1.1477	-0.939568	-1.37751	-0.752377	-0.359237	-0.930809
-0.497244	0.345334	0.191001	-0.567176	-0.708826	-0.364192	-0.934848	-0.360859	0.0209009	-0.201551
0.477199	1.05911	1.55266	0.373843	0.183086	0.582399	-0.221243	0.811137	1.16305	1.02655
1.07226	1.22118	1.08941	0.929102	1.04566	0.872417	0.889527	1.17447	1.04694	0.869352
2.56044	2.96654	2.61503	2.24374	2.80451	2.5696	2.49292	2.81008	2.65059	2.3195
1.55631	1.91753	1.9324	1.85328	1.90151	1.95288	1.78977	1.82003	2.06716	1.77492
4.10594	4.6743	4.37022	4.16431	4.43417	4.33212	4.09542	4.44724	4.4606	4.22327
3.7466	4.48209	4.51101	4.09894	4.14708	4.08084	4.00779	4.23588	3.92545	3.98938
0.181472	0.124866	0.57695	-0.147563	0.0624341	0.334643	0.0330238	0.348653	0.736473	0.334195
0.22159	0.0571445	0.304879	-0.224983	0.0366458	0.165811	-0.168195	0.261115	0.322349	0.194046
0.474596	0.11302	0.982182	-0.197488	0.0342095	0.222749	-0.148867	0.465033	0.624349	0.499334
1.6899	1.37476	1.90574	1.00193	1.37503	1.55685	1.12131	1.46071	1.93942	1.55104
4.12037	4.3431	4.58495	3.60232	4.47229	4.49433	3.9711	4.05754	4.81565	4.3763
1.55067	1.76841	1.45067	1.70027	1.23634	1.59158	1.81376	1.46523	1.32756	1.74764
2.42631	2.4576	2.53926	2.74933	2.28486	2.26699	2.78322	2.41301	2.57943	2.61606
4.57368	4.51207	4.20188	5.03228	4.18202	4.59398	4.73643	4.34447	4.61268	4.66117
4.00552	3.84772	4.01888	4.36483	3.77616	3.88718	4.35506	3.84928	4.11994	3.99609
5.29737	5.14692	5.21949	5.35313	5.09961	5.34003	5.39197	4.45909	4.9562	5.47219
1.08353	0.657731	1.16158	0.756685	1.0599	0.860803	0.870389	0.975776	0.82862	1.12983
1.23334	1.34491	1.34523	0.771925	1.3289	1.54808	1.05057	1.69957	0.904961	1.26284
2.2318	2.06271	2.28812	1.80345	2.62802	2.88297	2.09931	2.82798	1.99504	2.14915
2.06115	2.0173	2.37422	1.98942	2.55811	2.74219	2.17592	2.66856	1.89405	2.13024
2.11846	2.347	2.74224	2.34255	2.72498	2.73617	2.4929	2.63357	2.39368	2.16046
0.433948	0.588461	0.456068	0.565107	0.48707	0.65173	0.194006	0.453225	0.606572	0.519716
2.12611	2.40273	2.33177	2.2421	2.37654	2.42771	2.05027	2.31505	2.5575	2.39195
3.93453	3.89325	4.27353	3.82535	3.77	4.2644	4.17586	3.97328	4.23195	3.79848
4.78769	4.56973	5.09728	4.51341	4.50004	4.72342	4.73315	4.61034	4.8557	4.34597
3.60647	3.55614	3.46723	3.25576	3.28742	3.42908	3.51389	3.56477	3.53083	3.595
-0.588349	-0.558486	-0.0901944	-0.293071	-0.00229435	0.259349	-0.00594345	0.371596	-0.160656	0.19321
0.785823	1.29027	1.11144	1.41055	1.66507	1.65133	1.31995	2.12057	1.52763	1.81219
1.14993	1.29618	1.57532	1.50354	1.90359	1.86709	1.6105	2.47798	1.54747	1.95043
1.08219	1.57872	1.80709	1.8571	2.02269	1.98215	1.78048	2.59866	1.78621	2.01994
2.53771	2.44552	3.08192	2.84026	3.20254	3.32773	3.0599	3.74825	2.94356	3.27382
-0.247502	-0.0666685	-0.317843	-0.164753	0.406892	0.0114908	-0.0375924	0.0319364	0.397223	0.171038
1.10941	1.24591	0.675084	0.963214	1.22395	0.893372	1.09643	1.1261	1.27795	1.13905
1.25288	1.51247	0.953821	0.942539	1.52438	1.35807	1.50789	1.45377	1.64112	1.35491
3.31489	3.86196	3.69349	3.4415	4.0715	3.95333	3.71824	3.90079	4.28996	3.75304
4.94874	4.99832	3.8627	4.60509	6.80198	4.57116	5.06274	5.32389	5.59642	5.17681
2.55639	2.74489	2.26344	3.4488	2.85441	2.74912	2.92822	2.13503	2.43451	3.1515
3.24858	3.29672	3.05942	3.89135	3.65542	3.01293	3.27179	2.78535	3.23261	4.0971
4.05132	4.15171	3.66845	4.65695	4.20576	4.25135	4.10515	3.71049	4.03892	4.76773
3.60149	3.71184	3.39436	4.35414	3.90911	3.73898	3.88704	3.16956	3.59929	4.13426
5.40166	5.73701	5.22586	6.31756	5.89228	5.79213	5.83221	4.94188	5.37259	6.08942
0.183595	0.169158	-0.166587	-0.532838	-0.0488022	0.577254	1.01664	0.412028	-0.00690599	-0.139946
0.784672	0.583577	0.577771	0.0037162	0.553308	1.19217	1.54738	1.03863	0.582011	0.368886
1.78832	1.38944	1.30633	1.11783	1.5576	2.33282	2.17984	2.08281	1.55274	1.53105
3.48102	3.26492	3.14922	2.66975	3.21651	3.90481	4.40203	3.98201	3.1856	3.31449
6.20781	5.19209	5.86518	5.01149	5.60763	6.30587	6.27886	6.58997	5.5934	5.68447
-0.238727	-0.0956486	-0.638699	0.12159	-0.563259	-0.0734605	-0.252251	-0.647615	0.109121	-0.394725
0.317374	0.762161	0.266251	0.756051	0.218926	0.539255	0.589912	0.269806	0.965826	0.758938
0.315495	0.532508	-0.0364213	0.726529	0.0436642	0.430381	0.48722	-0.0238735	0.630741	0.461109
1.93182	2.14274	1.57384	2.24459	1.52433	2.41179	1.90999	1.29305	2.36337	1.62406
1.25441	1.70857	1.23395	1.82351	1.12081	2.05864	1.53363	0.998174	1.9956	1.16236
2.13096	2.33006	2.38595	2.67646	2.25295	2.0089	2.61852	2.01159	2.02975	2.14689
2.63939	2.51604	2.99334	3.08043	2.80409	2.63687	3.36219	2.63742	2.91043	2.83026
2.51143	2.47256	2.87225	2.85967	2.5659	2.40286	3.00241	2.70692	2.71121	2.49658
3.76975	3.80998	4.2052	4.41988	3.97192	3.64353	4.44446	3.90189	3.8957	3.81349
4.73417	4.84151	5.2077	5.44929	4.95017	4.69031	5.16017	4.93814	4.79873	4.90959
0.931625	0.451446	0.355612	0.399184	0.567814	0.193683	0.511632	0.600082	0.732079	0.515596
1.84916	1.82345	1.84983	1.8285	2.05873	1.9858	2.07222	2.05091	2.28764	2.24153
2.61469	2.62685	2.49816	2.50156	2.93894	2.2644	2.45621	2.34851	2.90529	2.89883
2.52762	2.41405	2.26621	2.29633	2.71533	2.2487	2.37165	2.71713	2.93205	2.83852
4.76424	4.66569	4.37894	4.52851	4.59895	4.17819	4.41363	4.72312	4.93894	4.83908
1.52563	1.03971	1.19482	0.341185	1.12059	1.00439	1.72063	1.29921	1.15406	0.559042
1.42587	1.23143	1.45571	0.479736	1.45478	1.42318	1.41398	1.5717	0.833232	0.868683
2.52537	2.61189	2.26002	1.95913	2.58109	1.95557	3.17063	3.21597	2.06613	2.22735
2.2699	2.51196	2.45929	1.9333	2.48263	2.08707	2.86247	2.97526	2.31057	2.15802
3.14332	3.22707	3.41148	3.18675	3.27752	3.18312	3.03279	3.63384	2.98373	3.14771
3.32586	3.30575	3.27912	3.46624	3.51761	2.56219	2.38205	3.46689	2.20966	3.02306
4.55042	4.34791	4.05154	3.60513	3.83409	3.69141	3.27138	4.27351	2.81033	3.67639
5.35334	6.02639	5.49221	5.3247	5.44568	5.04558	4.72809	5.16267	4.42213	4.98064
6.08567	5.72494	5.95791	5.72701	6.10782	5.65579	5.17736	5.77269	4.68672	5.38325
6.49888	6.50886	6.77825	6.80587	7.02212	5.8886	5.70911	6.56442	5.82666	6.51803
0.110393	-0.127927	-0.0820553	0.157126	0.0584633	0.169369	0.261753	0.597717	0.0767074	0.0252759
-0.125147	0.203331	-0.350659	-0.0960446	0.205267	0.210448	0.258079	0.26129	-0.26144	-0.132419
-0.873069	-0.925472	-1.15145	-0.731474	-0.354997	-0.19455	-0.082416	-0.458516	-0.463584	-0.532264
0.0994653	0.155995	0.00646427	0.414608	0.228937	0.355509	0.586344	0.679109	0.33613	0.339501
2.11725	2.00061	2.12868	2.16659	1.98191	2.33376	2.36669	2.5077	2.47318	2.08007
1.89245	2.89952	2.40115	2.51883	2.03489	1.76176	2.77359	2.94523	2.13974	1.91354
4.66032	5.31566	4.75865	5.33149	4.3424	4.15119	5.64244	4.8961	4.44844	4.53245
5.17097	6.08054	5.49986	5.4531	4.92091	4.86823	5.77748	5.50369	4.85559	5.22585
6.39165	7.12519	7.04918	7.10162	6.54755	6.02999	7.15371	6.95884	6.14864	6.26861
7.26421	7.61443	7.45719	7.85125	7.01049	7.21374	7.92638	7.98781	7.40837	7.23043
0.315754	0.260062	0.240944	0.724255	0.417866	0.423782	0.221195	0.139794	0.560996	0.56805
0.255077	0.272057	0.142013	0.565416	0.46797	0.406964	0.200356	0.353678	0.583591	0.657755
1.44137	1.28069	1.31411	1.75003	1.73036	1.70776	1.39057	1.61473	1.69577	1.85367
2.25883	2.08131	1.94098	2.31104	2.82222	2.30453	2.11103	2.56143	2.44294	2.84825
3.0836	3.62325	3.1383	3.31332	4.16008	3.04525	1.89053	3.25494	3.8322	3.12569
0.294328	0.125352	0.499494	0.472135	0.335027	0.415309	0.244971	0.303501	0.232114	0.317465
1.16469	0.77327	1.79699	1.32862	1.32822	1.33989	0.848163	1.21388	0.860983	1.28016
1.5433	1.04382	1.84445	1.64632	1.43718	1.51852	1.35137	1.35915	1.19272	1.34068
2.84264	2.05421	2.88134	2.57583	2.607	2.45502	2.44039	2.31701	2.27239	2.29862
3.45346	2.21594	3.5261	3.32359	3.05918	2.99127	2.78427	2.79651	2.90962	2.91903
2.0154	2.3761	1.89359	2.17869	1.96045	2.21502	2.35924	2.28131	2.12711	2.49956
2.27537	2.57907	1.99118	2.12077	1.9506	2.142	2.72896	2.38727	2.16895	2.46096
3.17388	3.79105	3.2198	3.15163	3.07942	3.3779	3.99506	3.5569	3.22067	3.65061
3.59433	4.02859	3.50677	3.57362	3.71578	3.60527	4.26465	4.01572	3.8006	4.10413
5.89428	6.38764	5.9091	6.17332	6.00045	6.02958	6.56915	6.08196	6.10649	6.54058
-1.09266	-0.419641	-0.350584	-0.647933	-0.289788	-0.989408	-0.498756	-0.622501	-0.343103	-0.437251
0.699974	1.31586	1.37612	0.741761	1.16291	0.883132	1.18858	0.826531	1.21801	1.16894
1.25635	1.73983	1.51424	1.22621	1.41413	1.12796	1.50379	1.09553	1.33471	1.22415
1.73322	2.05333	1.93473	1.84434	1.93225	1.62533	1.96334	1.77992	1.90896	2.11913
2.50353	2.97187	2.8263	2.72963	2.59716	2.55564	2.82542	2.67646	2.77665	2.95134
1.94615	2.82102	2.82783	2.57017	2.98259	2.79437	2.18768	1.88363	2.81528	2.67702
3.19447	4.03656	4.43287	4.16105	4.55122	4.40439	3.53565	3.40098	4.0623	3.80102
3.07177	4.15348	4.14179	4.14941	4.39289	4.3538	3.73537	3.32735	4.03223	3.68142
4.71226	5.38907	6.12468	5.86559	6.20844	6.00424	5.06097	5.03213	5.66281	5.10818
3.33463	4.35986	4.72507	4.6656	4.66797	5.02918	4.21494	4.31713	4.48096	4.05066
-0.183175	-0.02891	-0.220691	0.00951029	-0.181449	0.188347	0.121658	0.132351	-0.240939	0.305969
1.10284	1.01607	0.456937	1.2997	0.739785	0.803165	1.20986	1.1159	0.851788	1.38193
1.50084	1.37258	1.14166	1.58161	1.20083	1.45003	1.50561	1.60688	1.40449	1.97666
1.62396	1.33197	1.09676	1.49379	1.28241	1.22039	1.69352	1.84411	1.6896	2.02023
2.08138	2.12538	1.6095	1.4971	1.79365	1.45961	2.03496	2.30103	1.77872	2.30705
2.5187	2.68619	2.72221	2.97519	2.69574	2.2404	2.21161	2.51699	2.75572	2.3086
2.02069	2.17864	2.35802	2.48331	2.14524	1.4882	2.06003	1.50063	2.15076	1.64312
4.28504	4.64345	4.67861	4.81908	4.38469	4.0396	4.3505	4.16027	4.54599	4.24263
4.86467	5.18263	5.12653	5.41938	4.92632	4.50991	4.48832	4.52572	5.17787	4.63276
5.26959	5.51992	5.3853	5.6856	5.37824	4.85835	5.11397	5.11508	5.50128	5.07144
0.151729	0.541719	0.403078	0.209925	0.721859	0.721025	0.247414	0.434558	0.953314	0.38057
0.896839	1.39526	1.34568	0.82272	1.78184	1.24652	1.30892	1.36316	1.91305	1.5453
1.08383	1.24	1.45652	1.04453	1.75272	1.45596	1.43542	1.43895	1.71499	1.56678
2.9757	3.31083	3.22703	2.79228	3.70593	3.44939	3.25504	3.19995	3.7192	3.46203
2.66311	3.09299	2.95099	2.6113	3.29075	3.21393	2.73693	3.08249	3.51793	3.06351
4.50805	3.07677	3.54256	3.96994	3.67986	3.81844	4.17844	4.06196	4.02761	3.47203
4.33698	2.61106	3.25348	3.73194	3.38223	3.43779	3.77822	3.92031	3.56013	2.86244
6.92313	5.20324	5.75924	5.83028	6.18746	5.94081	5.93079	6.54683	6.105	5.74143
6.81569	5.17889	5.66484	6.06494	6.29888	5.94982	6.26484	6.52439	6.32977	5.78506
7.12847	5.46849	5.8799	6.13693	6.38201	6.2206	6.71071	6.80844	6.52261	6.04859
0.39592	0.951958	1.11262	0.976844	0.527561	1.20877	0.698284	1.09627	1.32024	0.963746
2.98453	3.29451	3.45062	3.22076	3.24868	3.40356	3.00285	3.59666	3.51857	3.56541
3.51915	4.35194	4.41553	4.02178	3.97207	4.40925	4.0541	4.06722	4.41405	4.13849
3.07959	3.87511	3.81998	3.54381	3.32249	4.08475	3.40486	3.89405	3.9296	3.96051
4.87283	5.44667	5.68505	5.36173	5.01533	5.76442	4.57042	5.7673	5.75199	5.64982
4.06704	4.3899	4.10372	4.08405	3.4944	4.11903	4.20691	4.19556	3.79013	3.99705
4.07627	4.71836	4.34007	4.07621	3.65044	4.01041	4.43935	4.33646	4.25095	4.23518
4.82152	5.15339	4.83714	4.73874	4.42678	4.68754	5.04417	4.97196	4.933	4.96259
5.24314	5.63156	5.31233	5.38595	4.96032	5.23423	5.37153	5.41594	5.45506	5.36097
4.44617	5.9252	5.07481	5.11776	4.21233	5.17458	5.17793	4.2253	3.7753	4.37288
2.38129	3.11727	2.65562	2.77653	3.09721	3.21637	3.48818	2.59213	3.66583	2.8748
2.40818	2.64092	2.21859	2.28222	3.11026	2.67665	2.79164	2.50354	3.34634	2.581
4.45547	4.8818	4.25248	4.1573	4.59114	4.53234	4.94119	4.32632	5.13514	4.63745
3.77048	4.02767	3.77862	3.43906	4.36975	4.07497	4.30914	3.70417	4.52089	4.07122
4.61398	5.20299	4.54599	4.57348	5.10415	4.80409	5.37253	4.50397	5.53197	4.77953
1.86579	1.57817	1.55774	1.53425	1.74408	1.68568	1.44642	1.57915	1.60531	1.40916
3.05763	2.99344	2.63616	2.97757	2.81008	2.85339	2.86666	3.42123	2.77709	2.76026
2.06419	1.92947	1.7109	1.86774	2.01762	1.68847	1.68019	2.22913	1.73404	1.72451
3.15497	3.13204	2.65375	2.84734	3.2195	2.86101	2.79672	3.22124	2.85449	3.01354
4.62613	4.87259	4.3242	4.55128	4.73739	4.42194	4.32267	4.81597	4.40972	4.62853
1.14809	1.16765	0.433525	0.923494	1.13812	1.41012	1.14562	1.26469	0.749777	0.910628
2.69521	2.62654	1.95369	2.05819	2.57601	3.00517	2.48184	2.59872	1.59806	2.0984
2.98594	2.83995	2.12633	2.46709	2.95626	3.26303	2.81209	2.95291	2.04606	2.56701
3.49969	3.72716	2.80611	3.27404	3.42257	3.73776	3.46276	3.46221	2.9716	3.54141
3.45413	3.98615	2.85629	3.6064	3.60538	3.886	3.85573	3.85632	3.51545	3.84888
1.62761	1.72946	1.90877	0.958683	1.81356	1.61504	1.77005	2.12139	1.54409	1.50426
2.33836	1.80848	2.86342	1.87697	2.6368	2.22825	2.24483	2.85428	2.46538	2.08943
3.61017	3.60255	4.06488	2.92806	3.59889	3.61647	3.6621	4.0684	3.57681	3.4967
3.44409	3.31586	3.72417	2.69988	3.73037	3.54363	3.49623	4.01442	3.62187	3.34236
2.85516	3.21777	3.75694	2.76086	3.38446	3.45652	3.76114	3.76957	3.26603	3.12505
3.11826	2.98457	3.53698	3.8185	3.59044	3.87655	3.72958	3.62373	3.14084	3.96641
2.53163	2.58928	2.49836	3.24297	2.81843	3.08025	2.73841	2.71361	2.33925	3.29195
2.28791	2.40745	2.57967	3.02001	2.52364	2.90063	2.50852	2.70223	2.05902	3.32241
4.43658	4.33893	4.65285	4.85019	4.42053	5.00868	4.836	4.74344	4.23275	5.11326
4.87404	4.60728	5.04585	5.19343	4.81086	5.08211	5.17983	5.13005	4.62148	5.57278
1.53545	1.57227	0.584274	0.873627	1.02044	1.01997	1.09011	0.908036	0.973548	1.29104
2.74607	2.65863	1.65178	1.64944	2.39173	1.97144	2.11646	2.09244	2.15852	2.42282
5.66401	5.84782	5.20598	4.98372	5.31721	5.41035	5.41915	5.25562	5.49631	5.65494
5.34929	4.96957	4.1998	4.13031	4.72105	4.37148	4.82769	4.53531	4.68982	4.73341
7.36273	6.73314	5.95824	6.85409	6.58123	6.35994	6.58662	6.41587	6.67007	6.87138
-0.257256	-0.450486	0.114891	-0.140898	0.284309	-0.549151	-0.128283	0.277755	-0.224197	-0.0786976
1.05416	1.00852	1.38305	1.12972	1.67829	0.626828	1.39173	1.67518	1.06568	1.17218
1.90323	2.08145	2.29628	1.97123	2.40038	1.38569	2.43286	2.52909	1.55719	2.32961
2.14525	1.93492	2.14346	2.27584	2.7303	1.77492	2.5525	2.41529	1.94665	2.05918
2.21251	1.41831	2.71507	2.21047	2.55372	2.16082	2.22411	2.19899	2.12139	1.68118
0.267778	0.0980586	0.686352	0.362927	0.272351	0.675361	0.373088	0.167764	0.813941	0.617187
2.21582	2.39702	2.32885	1.88132	1.77663	2.22719	2.5194	1.79981	2.43567	1.96018
1.24634	1.28596	1.5344	1.31973	1.11089	1.61633	1.3599	1.16785	1.59039	1.23176
2.71641	2.64703	2.84215	2.62069	2.55675	2.91728	2.88236	2.60939	2.94327	2.75047
0.988094	1.36812	1.41965	1.1987	0.615756	0.627958	1.06941	1.13618	1.16535	1.36838
2.97118	2.92518	3.17268	2.92749	1.93706	2.07512	2.67683	2.75095	2.8025	2.87201
3.65587	3.83264	3.97515	3.49875	2.87414	3.04796	3.7947	3.57441	3.36103	3.87478
3.51323	3.74574	3.67118	3.41925	2.31503	2.37177	3.33784	3.50225	3.40821	3.25776

## Sheet: fig2g
AFSS predicts discovery cohort
3.29511	4.17036	4.17537	3.67301	3.88951
2.97388	3.40463	5.4138	4.01752	4.55977
4.22291	7.0938	7.08884	6.5047	4.65674
4.71907	4.82253	5.85511	5.86617	6.52394
3.16638	3.94794	4.16835	4.43676	3.11601
4.44072	4.78729	5.11614	6.3979	6.10752
5.9606	7.19299	7.51646	7.81211	8.48504
2.25627	3.10451	3.2654	2.80182	2.87996
2.81748	3.20017	2.33844	3.04637	3.86881
3.76642	5.79926	4.62202	4.59791	5.82819
3.75826	4.40896	4.93392	4.19812	3.60918
5.74411	5.75086	6.22344	5.32776	5.82474
4.59752	5.41958	6.03155	5.51697	4.91114
3.3359	4.86957	4.12252	4.27765	4.17008
4.48074	6.24664	6.52905	6.729	6.52705
4.51366	4.15577	5.61167	5.02425	4.7556
5.64699	6.44287	6.42392	6.47004	8.45666
3.158	2.96129	4.12837	4.41734	4.79783
2.59574	3.90503	5.06867	3.242	3.03032
3.61153	5.17292	6.1445	5.07189	5.29261
0.905216	3.02479	3.05192	3.22719	2.85361
2.75914	4.80306	4.59598	4.571	3.72866
2.94765	4.22881	5.55691	4.59315	5.71261
5.0444	6.81331	6.78835	7.22238	6.25689
5.20856	5.24542	5.73541	5.8413	5.32273
4.99653	4.76636	5.99244	5.40705	4.14943
5.50395	6.69922	6.75942	6.09429	5.676
4.19763	5.50323	4.83356	4.24116	5.45648
5.11367	6.77151	6.93371	6.7674	8.52923
2.71934	4.00561	3.06	3.76205	3.07758
0.275539	2.52507	2.08124	3.22127	1.86833
5.41087	5.41471	4.9126	5.72072	5.37194
0.538805	0.676148	2.20827	0.898294	0.933439
4.34017	5.4533	5.72239	5.19104	5.34124
2.78033	3.42096	3.54085	3.94409	4.05164
1.62741	2.74432	3.74791	4.83965	5.10994
3.28444	4.63724	5.13152	4.50294	4.27037
3.22731	4.28002	4.17208	4.85253	3.91523
5.03345	6.41041	6.92142	6.04156	6.41189
2.75225	2.28009	2.04609	2.79917	3.85535
-0.773924	0.58139	0.0340604	0.755495	0.416428
2.71699	3.56706	3.7473	3.67418	4.42929
3.32782	3.22729	5.32994	4.07715	3.77549
2.50372	4.09447	3.5008	5.51455	5.3642
0.754983	2.45308	1.37609	2.04873	1.29033
2.66912	1.37235	3.71512	3.58589	2.16722
4.20592	4.38098	7.11394	5.72059	4.55789
2.68893	2.69765	3.2311	2.48324	1.23069
3.33934	5.40163	4.64898	3.68949	4.60265
1.3862	1.92094	2.04432	1.51671	1.92203
2.83066	2.60694	3.34231	2.74611	2.82054
2.61109	3.55365	3.35324	4.80342	4.19351
5.92049	7.1672	7.66819	6.31641	8.63419
5.02375	6.07451	5.78449	6.64458	6.40335
0.601804	2.18222	1.96669	3.02936	0.879127
5.31298	6.44827	6.37287	6.21167	6.51408
3.28497	4.53386	5.60865	5.38019	5.08916
2.12991	3.93857	3.24449	3.26739	3.30093
4.57396	7.20107	5.20851	5.56473	5.40497
3.92695	5.30438	4.46774	3.58729	3.30395
2.26321	4.42339	4.20057	4.081	2.68046
2.94014	3.09966	4.48845	2.0204	3.11051
4.17612	6.02177	5.0726	4.73723	4.65233
3.22062	3.1501	4.42827	5.21332	3.94714
3.39727	3.82727	4.20643	4.17856	3.77316
1.58325	3.37822	2.23305	3.14134	NaN
3.71833	5.41326	6.3417	4.35513	NaN
AFSS predicts generalization cohort (LOSO-CV)
2.57016	3.30541	3.84251	4.61144	2.67047	NaN
3.46878	2.55009	1.31626	4.02045	2.98955	6.05486
2.70031	3.33421	3.44218	3.85946	3.66384	NaN
1.51444	3.9511	1.74168	4.32191	3.91124	4.95963
0.379664	2.18695	2.57321	2.49021	4.97819	7.79178
1.68245	3.59247	4.1598	3.47701	3.37561	4.11266
1.39973	2.52538	4.73951	4.65283	3.68255	NaN
1.10093	2.01077	3.85039	4.09373	5.94417	NaN
-0.479522	3.12542	2.18119	3.68129	4.64816	7.24347
1.83908	3.30916	3.766	6.18253	1.90323	NaN
0.969275	1.05459	3.54447	4.15409	5.13931	5.53827
NaN	NaN	2.08588	3.66661	4.44751	NaN
2.39441	2.4947	3.00316	3.75162	3.82397	4.93214
1.15779	2.89223	3.0182	4.63909	4.77226	3.92043
2.14804	NaN	2.95156	3.81783	4.68256	NaN
2.67845	4.16204	NaN	NaN	3.35951	NaN
1.52603	2.04274	3.54958	4.08251	5.79913	NaN
1.14804	2.8264	3.83504	3.27237	3.5598	5.75835
2.39281	2.99977	2.71544	2.17957	4.39259	5.71982
1.65929	2.35506	4.11209	3.66071	2.88861	5.72423
-0.754492	3.51337	2.49573	1.85104	3.80107	9.49328
1.0347	3.78962	3.17733	3.18567	4.81727	4.39541
2.13992	2.63314	NaN	2.52179	4.57716	5.12799
1.46556	2.96939	3.42759	4.10889	4.15475	4.27382
NaN	1.83813	4.199	2.79435	3.49245	4.67607
1.63921	2.76229	2.49021	3.54907	6.55923	NaN
1.75191	3.05306	3.67056	4.26659	4.25787	NaN
1.53748	2.91884	3.58466	NaN	NaN	5.55903
NaN	2.20961	2.27473	3.93839	4.36037	4.2169
2.10201	3.39571	3.39772	3.98341	4.12116	NaN
2.68648	3.25853	2.94293	3.30976	4.80229	NaN
AFSS predicts validation cohort
4.29706	5.21045	6.17248	5.33466	6.82438
3.96254	4.85593	3.57582	4.43122	4.64218
3.85645	4.76921	5.78702	4.59783	4.58818
3.53835	3.38737	5.02849	4.07731	4.29714
2.71197	5.20783	5.20692	4.30019	5.26323
3.19149	3.01921	3.9435	3.83285	4.16351
4.71529	5.84088	4.89352	7.05997	5.79643
4.56812	4.82734	5.79953	6.37084	5.33207
2.2948	2.68551	3.76392	2.55737	3.26764
3.31014	4.04224	3.4073	4.02933	4.89782
4.31411	4.78011	4.36049	5.58167	4.19148
4.10745	5.26471	6.53661	5.52777	5.23224
0.724438	1.87536	2.5131	2.44074	2.42048
1.89034	2.50795	1.98851	2.58143	3.15421
4.79862	4.34587	4.40733	6.2799	5.48194
5.00105	4.69937	5.46184	4.58286	5.1131
1.97522	2.81835	3.18709	3.51657	4.04383
6.53078	7.01808	6.56708	8.39403	7.33409
2.15943	1.92064	2.70282	2.4591	2.35895
2.47155	2.54296	3.07957	3.41068	3.53324

## Sheet: fig4c
Amygdala-based prediction (10x10 cross-validated)
repetition1	repetition2	repetition3	repetition4	repetition5	repetition6	repetition7	repetition8	repetition9	repetition10
2.06194	1.71381	1.55322	1.76367	2.31156	1.83897	2.29317	1.68074	1.92839	1.77292
2.54551	2.24187	1.5312	2.16244	2.84911	2.32656	2.69106	2.11046	2.35303	2.15938
1.81148	1.92087	1.57557	1.80597	2.03998	1.89464	1.97424	1.623	1.69134	1.81415
1.25715	0.831484	0.531888	0.871334	2.15208	1.09151	1.38507	1.29344	1.32592	0.786365
1.447	0.87833	0.312819	1.00738	1.64998	0.966625	1.0202	1.0883	0.767638	0.784279
2.28143	3.16529	2.86896	2.16942	3.32513	2.66561	2.84248	2.61793	2.81623	2.42752
4.84699	5.92501	4.79225	5.26262	5.24729	5.06609	5.65764	4.53839	5.02878	5.50747
3.95419	4.47814	3.70138	4.42277	4.30023	4.35824	4.47393	3.68693	4.54578	4.37146
4.03499	4.75529	3.65434	4.43928	4.29446	4.08288	4.53633	3.7447	4.34133	4.37584
4.73349	5.87699	4.6551	5.01726	5.15068	4.83269	5.48434	4.58541	5.31241	5.19871
3.27891	3.38517	3.41725	3.46148	3.09779	3.32722	3.49657	3.62214	3.43331	3.00261
2.59265	2.68382	2.44145	2.61951	2.53961	2.60938	2.85674	3.09832	2.4914	2.28895
2.79032	3.28083	2.84837	2.94262	2.56992	3.26131	3.26717	3.52091	2.90316	2.5553
3.9161	4.21762	4.1612	4.22029	3.50593	3.92238	4.04275	4.20773	4.22118	3.69937
3.55537	3.29796	3.37498	3.54831	4.0706	2.87514	3.23667	3.3822	3.24352	3.52854
2.08803	2.24022	2.29289	2.43413	2	2.27914	1.74228	2.13442	2.4723	2.43702
3.4316	3.55763	3.13042	3.64975	3.55392	3.49053	3.17203	3.30227	3.64646	3.71814
1.42574	1.77214	1.96507	1.52197	1.48111	1.80549	1.04577	1.16422	1.83264	2.07295
1.74332	2.22924	1.78431	1.91455	1.95431	1.8822	1.45251	1.64694	1.88868	1.64258
3.44542	3.14011	3.77489	3.50166	3.20279	3.20338	3.09146	3.48155	3.35008	3.63029
2.68573	2.69217	2.27236	2.24584	2.55472	2.49533	2.87249	2.22759	2.35794	2.51981
2.74011	2.76441	2.55372	2.35231	2.5846	2.78965	2.94866	2.59844	2.71451	2.71482
3.0636	2.98273	2.97494	2.72621	2.98786	3.10501	3.24682	2.86144	3.15602	3.05177
3.55053	3.94468	3.28529	3.21535	3.69059	3.84748	3.87252	3.65545	3.59003	4.03857
-0.788063	-1.20644	-0.736528	-1.58683	-0.290131	-0.775344	-0.177062	-0.722689	-1.03733	0.462815
2.63078	2.73317	2.76099	1.58823	2.83167	2.77176	2.13955	3.02957	2.80281	2.94936
4.29348	4.44002	4.88522	3.02651	4.51639	4.71635	4.39356	4.93153	4.38785	5.05895
2.68683	3.00032	2.87803	2.16359	2.90679	2.8947	1.45824	2.21765	2.85484	3.08336
3.7275	3.72912	3.69794	2.52237	4.0171	3.85006	3.06889	3.94304	3.94137	3.77193
4.80686	4.99363	4.78744	3.39177	4.61942	4.83004	3.70016	4.92343	4.78885	4.91342
1.70159	2.16161	2.23414	1.87004	1.58012	2.45147	2.1723	1.89663	2.86782	1.97329
2.79978	4.55282	3.1243	3.05953	4.69996	4.00316	4.19608	3.17097	4.75051	3.80244
1.46547	2.20144	2.38955	2.09047	2.136	3.1869	2.01427	2.27073	3.05594	1.9838
1.92677	2.49932	2.08904	1.91933	2.29488	2.91111	2.32455	2.20768	2.79959	2.25516
3.1298	3.84937	3.40302	3.42574	3.67352	4.26603	3.76662	3.30624	4.19201	3.69858
1.58107	1.43984	0.54992	0.922262	1.26842	1.33696	1.33529	0.720903	0.908182	1.69921
2.5058	2.5284	1.24831	2.00462	1.89098	2.52023	1.86493	1.75583	2.14413	2.32408
3.60575	3.48621	2.88987	3.14378	3.39378	3.66882	3.8729	3.03388	3.19028	3.80091
1.93736	1.83643	0.406293	1.38682	1.16677	1.2836	0.877545	1.13335	0.936357	1.33611
2.20392	2.47575	1.46272	2.20495	1.93766	2.28845	1.81912	1.81267	1.79593	2.22983
3.63345	3.05323	3.74559	3.96012	2.97654	4.01707	3.48795	3.5377	3.57947	3.4593
3.92073	3.37387	3.97076	4.18286	3.26157	4.11757	3.36208	3.485	3.79369	3.41247
4.43613	4.30231	4.6128	4.7152	4.27185	4.88081	4.31164	4.32836	4.3779	4.21553
5.0896	4.49793	5.00799	5.31481	4.50564	4.98463	4.86081	4.67286	4.76456	4.82956
5.13194	3.56286	4.60796	4.19971	3.80821	5.1961	4.3565	4.24413	5.14332	3.85929
2.25114	2.522	2.58444	1.70231	2.12087	1.90567	1.99084	2.5488	2.38423	2.34731
0.357238	1.45435	1.35368	0.58126	1.14404	1.26225	1.04643	0.988352	1.32576	2.09729
2.94043	3.00503	3.20418	2.449	3.02867	2.88482	3.05138	3.15455	2.93618	3.2624
3.19615	3.26839	3.5204	2.68452	3.25198	3.29716	2.42254	3.5111	3.39436	3.7295
2.15033	2.24841	2.82274	1.51017	2.18077	2.40971	1.61552	2.58639	2.51497	3.57347
2.93156	3.39922	3.15116	2.79337	3.26214	2.53249	3.25286	2.163	2.70465	3.47657
2.57935	2.39833	2.25974	2.61977	3.00323	2.5598	2.76443	2.12004	3.11993	2.63571
1.75309	2.27365	2.27185	1.49056	2.39304	1.50057	2.20148	1.46539	2.19804	2.66944
2.27368	2.91489	2.44062	2.13014	2.7983	1.82733	2.6784	1.61762	2.0758	2.77486
2.52273	3.38405	2.93943	2.57377	3.11614	2.27887	3.02982	2.25605	2.63604	3.36272
1.69478	2.57778	1.97522	1.5058	2.11908	1.43557	1.91757	2.00738	2.4743	2.31305
2.41149	3.07563	2.55737	2.34293	2.24577	2.17165	2.5636	2.58375	2.99959	3.1512
1.02182	2.4817	1.39035	0.444695	1.06449	0.389729	1.4345	1.3191	2.24643	1.17616
1.18301	2.63886	1.67969	1.31773	1.61308	1.1161	1.81493	1.81086	2.29783	1.59818
2.80921	4.45138	3.09349	2.83681	3.15242	3.20357	3.43476	3.40302	3.52646	3.38719
2.13866	2.67115	2.37829	1.78593	2.69668	2.28148	1.87931	1.68636	2.16833	2.57255
2.81266	3.47725	3.17511	2.54674	3.75634	3.12968	2.64592	2.82022	3.17078	3.84173
1.94398	2.74184	2.0876	1.49374	2.41156	2.02597	1.3867	1.52846	1.76553	2.19112
3.81588	4.05418	3.19022	2.72089	3.7687	3.26008	2.75183	2.75038	3.27029	3.40561
4.77176	5.04488	4.20348	3.48391	4.41435	4.20116	3.4767	3.60924	4.08561	4.75589
3.64387	3.69768	3.46115	3.30875	3.75176	3.58125	3.73414	3.13381	3.1894	3.58192
2.67053	2.8255	2.58361	2.52985	2.86961	2.89939	2.83338	2.16754	2.4937	2.66464
3.01917	3.12491	3.08699	2.84415	2.77596	3.27885	3.25497	2.44882	2.97671	3.08819
2.43059	2.59143	2.39715	2.44734	2.61027	2.57072	2.63857	2.06865	2.4034	2.56505
3.8742	3.79446	3.54922	3.33493	3.70728	3.52939	3.81967	3.06773	3.43933	3.71888
4.65899	4.91901	3.57639	4.00482	3.47856	4.3348	3.70468	3.95679	3.81248	4.46003
5.08588	4.73101	3.89453	4.20937	3.53688	4.86118	3.71658	4.28968	3.86889	5.07636
2.969	3.16061	2.11901	2.71433	1.83858	2.56082	1.98329	2.73035	1.89189	2.96323
4.45124	4.36697	2.845	3.50324	2.73069	4.13991	3.0516	3.66608	3.36594	4.37315
4.80311	5.045	3.72709	4.27739	3.4183	3.86457	3.16054	4.27764	3.40888	4.70122
2.64993	2.94394	2.68398	2.7928	2.47789	2.98876	3.45693	2.71937	2.28826	3.17834
1.93411	2.24477	1.88789	2.36882	1.65256	1.8329	2.89466	2.28252	1.96419	2.43441
3.27852	3.37846	3.07122	2.95738	2.62415	3.07817	3.71103	3.01986	2.40275	3.03431
1.90492	2.25337	2.21241	2.4622	2.06876	1.83901	2.63423	2.30918	1.81936	2.32579
2.79551	3.10882	2.92572	3.00843	2.72529	3.14148	3.5622	2.95526	2.47814	3.07208
1.64068	1.28867	1.56152	1.33361	1.865	1.26748	1.24748	1.46159	1.51958	1.813
1.24528	1.03214	1.24106	0.826223	1.38572	1.05921	1.16875	1.11389	1.35737	1.44125
2.13403	1.48992	2.15191	1.63801	2.39166	1.81484	1.73938	2.04762	1.90627	2.24056
2.71713	2.27619	2.61352	2.61274	2.62486	2.3401	2.4863	2.61541	2.37764	2.54609
3.47413	3.00255	3.57076	3.5017	2.95265	3.60405	3.57085	3.46557	3.86319	4.06194
2.35476	3.54404	2.86975	3.36255	2.77322	2.4497	2.94543	3.53739	3.01907	3.50363
1.33373	2.16743	1.86912	2.35417	2.05063	1.03337	1.7497	2.66378	1.61855	2.74114
1.92511	2.20229	2.33558	2.68209	2.24128	1.78977	2.45389	2.9729	2.2133	2.63208
2.56309	2.73554	3.0064	2.67973	2.69749	2.31547	2.71136	3.21467	2.79641	2.98413
2.99428	3.0609	3.26135	3.37546	3.03063	2.7693	2.96464	3.68024	3.11064	3.3778
1.19543	2.35563	1.35859	1.7369	1.20243	1.46798	2.38959	1.93632	1.93173	1.71889
1.30325	2.49302	1.5084	1.65227	1.55955	1.5812	2.13787	1.82286	2.29999	2.02972
2.57732	3.5853	1.75964	2.79808	1.98536	2.76366	3.32281	2.45411	2.61648	2.73117
1.2903	2.78211	1.27697	1.64806	1.35264	1.7236	2.31495	1.69001	2.15634	1.86295
1.69551	2.76829	1.52854	1.41022	1.67293	1.96566	2.40323	1.91574	2.04681	1.53085
2.48029	3.11137	2.93554	2.57977	2.56478	3.04035	2.93304	3.18303	2.76254	2.44423
3.34912	3.58442	3.5801	3.05364	3.25291	3.8374	3.35413	3.62906	3.47924	2.61927
2.54455	2.81627	2.76225	2.70834	2.50793	3.26594	2.92336	3.31772	2.755	2.37063
3.36092	3.50606	3.55718	3.18124	3.28006	3.72292	3.5224	3.57575	3.47949	3.22698
3.84834	4.03649	4.03508	3.61679	3.60986	3.92011	3.76741	3.86493	3.70322	3.97554
0.630967	-0.0131116	0.271427	0.623964	-0.193139	0.157253	-0.0382906	-0.156587	0.438642	0.515202
-2.27814	-2.20058	-2.82529	-1.91335	-2.8123	-2.37729	-2.09197	-2.43342	-2.74796	-2.15025
0.190538	0.0957575	-0.41486	-0.220927	-0.0459204	-0.193601	-0.317589	-0.142949	-0.325338	0.150197
3.01053	2.77172	2.82109	2.44463	2.328	2.30206	3.00914	2.68124	2.45366	3.05141
1.48231	1.04979	0.918721	0.936968	0.519785	0.416673	1.00984	0.445621	0.947438	0.924288
3.29671	3.35434	3.35348	3.407	3.864	3.50508	3.32332	3.85099	3.45585	3.66465
3.66159	4.3538	4.06456	4.25567	4.57793	4.24339	4.23624	4.84781	4.21371	4.27943
4.75451	5.02323	5.00025	5.04173	5.92322	5.20395	5.10969	5.95984	5.08761	5.53712
4.57917	4.86034	4.78034	4.88943	5.42571	4.75216	4.69653	5.34282	4.68791	4.61016
4.54873	4.60532	4.67291	4.79187	5.17967	4.69169	4.74953	5.2087	4.65109	4.59427
3.84636	3.44946	3.73131	3.57379	3.23618	3.5038	3.67118	3.95872	3.32533	4.25827
4.254	3.49279	4.05491	4.17169	4.35668	3.21575	4.20653	4.86096	3.80141	4.23489
3.32974	2.70956	3.25631	3.27924	3.59584	3.13828	3.37267	3.50743	3.2549	3.38074
4.32437	3.37298	4.19987	3.99364	4.41923	3.84614	3.9643	4.60256	4.12819	4.17118
3.93481	2.92201	3.49927	3.52014	3.97757	3.22386	3.71098	3.98634	3.7204	3.59428
1.83794	2.33704	2.27863	2.24979	2.24904	2.05177	2.43108	2.27902	1.66154	1.84509
1.68633	1.96815	2.2119	1.95844	1.89458	1.75342	2.01335	1.9979	1.70717	1.78572
2.33898	2.74371	2.83526	2.61232	2.61922	2.40027	2.71288	2.59249	2.28331	2.27277
2.64041	2.69845	2.20118	3.45027	2.78414	3.33166	3.4379	2.30963	1.89911	2.06921
2.02792	2.42482	2.37927	2.73046	2.59574	2.11994	3.10255	2.32505	1.95062	1.85726
3.04598	3.27778	3.15842	2.77429	3.03367	2.7751	3.56908	3.2138	3.45885	2.67951
3.6894	3.85898	3.86848	3.48132	3.57832	3.58932	4.79472	3.98407	4.01582	3.74892
3.01902	2.98947	3.18755	2.7146	2.82164	2.722	3.48879	3.02859	3.46576	2.79906
4.5119	5.54876	4.87326	4.21935	4.59895	4.25884	4.81128	4.77518	4.91958	4.24284
4.36426	4.3946	4.49567	3.91742	4.17151	3.96833	4.60067	4.424	4.53454	4.25987
2.25632	1.97921	1.49775	2.10506	1.87496	1.72851	0.660538	2.28516	1.65938	1.97167
1.18278	0.927987	0.545719	1.00651	0.481685	0.548693	-0.295927	0.728076	0.870171	0.601059
2.2954	1.95755	1.4849	2.09106	1.40594	1.48394	0.779891	1.71537	1.71876	1.41038
2.00059	1.50913	1.24751	1.76532	1.2054	1.04127	0.246941	1.47589	1.10501	1.1666
2.92797	2.78817	2.42415	2.90162	2.57664	2.37505	1.02098	2.90158	2.37975	2.69793
2.57884	2.42005	2.42577	2.72838	2.5743	2.55142	2.52058	2.59363	2.44643	2.61564
1.9616	1.99482	1.99218	2.02055	1.85986	2.12325	2.14498	2.34118	1.87297	1.89263
1.85486	1.92496	1.87274	1.96375	2.26627	2.02653	2.08635	2.14836	2.00316	2.00606
3.29312	3.1204	3.26241	3.40316	3.18835	3.33009	3.27171	3.13553	3.0258	3.14262
3.913	3.41412	3.97592	4.00706	3.28182	3.6505	3.77054	4.30726	3.67064	3.7221
2.16564	2.68087	2.13862	2.75137	2.73738	2.58082	2.56005	2.79046	2.78065	2.65703
2.87694	2.83553	2.90055	3.02867	3.19759	2.71678	3.5456	3.36173	3.34427	2.6183
2.99274	3.12732	3.22543	3.62631	3.38623	3.30013	3.78704	3.38503	3.39503	3.20168
3.53995	3.60633	3.57379	4.03612	3.7081	3.68582	4.13792	3.95455	4.00593	3.69162
3.74456	3.55024	3.70923	4.29007	3.7779	3.65549	4.10277	4.1291	4.17316	3.71851
1.80295	1.70134	2.09897	1.16898	1.78536	2.15643	1.6549	1.90636	1.48138	2.02984
1.1619	1.69825	1.74309	1.17971	1.75783	1.79475	1.01496	1.15825	1.20533	2.02195
1.21717	1.41584	2.0818	1.25861	1.15538	1.28975	1.05582	1.50923	1.4309	2.50027
1.91923	2.02709	2.43067	1.90912	2.45437	2.31987	1.91371	2.39866	2.4029	2.86108
1.45923	1.59687	2.29912	1.33615	1.82788	2.19912	1.12605	1.7273	1.78248	2.70081
1.82012	1.68018	2.08849	2.11926	1.51536	1.84181	2.2185	2.12727	1.4248	2.07618
2.58018	2.10566	2.72616	2.99213	2.4681	2.6054	2.89108	2.52815	2.69152	2.62408
3.41929	3.6063	3.40799	3.44494	2.75662	3.33103	2.18094	3.13607	3.37121	3.06764
2.20014	2.1739	2.08492	1.85967	1.49718	1.81095	1.10134	1.53346	1.81377	1.61144
4.54399	4.41507	4.08797	3.77509	3.52826	3.86326	2.57135	3.55945	3.65978	3.44946
3.22225	3.58633	3.31775	3.09899	3.28028	3.0546	2.92599	2.8327	3.2516	2.76249
2.58634	2.45484	2.54827	2.57082	2.68048	1.98432	2.81953	2.15035	2.64924	2.0924
2.88042	2.9738	3.07171	3.00624	2.80403	2.54856	2.88949	2.64789	3.09432	2.29954
3.07688	3.10705	3.07915	3.14778	2.89087	2.89349	2.74703	2.87854	3.16839	2.60616
3.75032	3.91639	3.91884	4.12783	3.64735	3.3456	3.41839	3.40026	4.17357	3.2619
2.8062	2.92869	3.16029	2.96929	2.95512	2.7188	3.38311	3.03064	2.98376	2.98692
2.97799	3.15147	3.38427	2.85828	3.03654	3.0402	3.13547	3.7223	3.015	2.66375
2.89549	2.98169	3.68258	3.29893	3.84296	3.04592	3.4956	2.60058	2.73458	3.67948
3.54526	4.05369	4.36845	4.18998	3.93112	3.84558	4.11185	3.98245	3.57896	4.00234
2.41632	3.182	2.75254	2.6123	2.50479	2.5315	2.61903	3.04936	2.39789	2.36295
2.06454	2.06773	2.1315	1.93971	2.13715	2.32787	1.97505	2.09379	2.22827	2.08256
3.12338	3.00273	3.26006	3.34735	2.87884	2.8393	3.4249	3.29091	2.79378	2.64379
2.49593	2.82085	2.9492	2.76619	3.00576	2.75942	3.26696	3.07747	2.99571	2.71428
2.42192	2.57335	2.53698	2.36613	2.44719	2.772	2.69123	2.43554	2.6508	2.16816
2.88762	3.16426	2.87083	3.14038	3.26601	3.87471	3.11141	2.91003	3.202	3.06308
2.34557	2.37462	2.30818	2.41347	2.44107	2.1826	2.27684	1.80871	1.78174	1.91602
2.53936	2.30962	2.56809	2.67915	2.74334	2.50339	2.47057	2.21843	2.206	2.14207
3.62831	4.22357	3.71425	3.91096	4.00232	3.4252	3.57413	3.51787	3.09952	3.2586
3.07018	3.31005	3.3929	3.02165	3.28295	2.87852	3.58922	3.4959	3.0543	2.55009
3.8972	4.59991	3.40787	3.31616	3.58765	3.5662	3.88877	3.72024	3.97404	3.68918
1.65411	1.64319	2.00929	1.55501	1.87429	1.85567	2.00178	1.40532	1.59936	2.19989
0.910587	1.87678	2.11702	1.37688	1.62315	1.45805	1.58146	1.3474	0.929042	2.21912
3.46873	3.21756	3.5603	3.21127	3.69849	3.76226	3.73941	3.78488	3.78947	3.50609
2.12858	2.22253	2.33375	1.96643	2.16178	2.17923	2.29735	1.88401	2.19572	2.22145
3.25532	2.9584	3.19036	3.25297	3.33349	3.4228	3.30821	3.36491	3.60224	3.13075
2.03648	2.06153	1.93721	1.92246	1.66822	2.09143	1.83176	2.0853	1.89822	2.00454
2.36536	2.74543	2.3795	2.41685	2.10035	2.55806	2.11511	2.58274	2.17587	2.43333
3.17321	3.83309	3.45206	2.79639	3.00711	3.55149	3.50522	3.33796	3.11996	3.22256
1.87128	1.55684	1.59731	1.70157	0.555518	2.12559	1.26778	1.94906	1.37889	1.3408
3.95186	5.05965	4.5746	4	4.24466	4.04224	4.83117	4.32103	3.42384	4.01004
3.45144	2.99921	3.0932	2.77107	2.95683	2.90453	2.88438	2.74853	3.07377	2.84115
2.38137	2.665	2.56209	2.34666	2.65558	2.4912	2.82068	2.44866	2.77257	2.32223
2.45644	2.32039	2.24236	2.15658	2.24513	2.29105	2.11166	2.03831	2.36543	1.99104
3.05834	2.72222	2.75613	2.4667	2.73672	2.75069	2.96678	2.49148	3.02008	2.80217
2.62068	2.18654	2.38734	1.90356	2.37622	2.18307	2.23988	2.15542	2.43987	2.32062
2.85905	2.98543	2.96524	2.89432	3.19384	3.28823	3.10186	3.62718	2.76964	3.08345
2.14286	1.98128	2.31957	2.13062	2.52144	2.49616	2.58469	2.78472	1.80084	2.27115
2.30917	2.15663	1.901	2.20381	2.71108	2.45057	2.38119	2.82951	1.82961	2.34912
3.49228	3.17077	3.42667	3.53818	3.50502	3.7393	3.60269	3.73555	2.97682	3.71312
5.02871	4.77605	5.05557	5.17967	5.66779	5.39477	5.51946	6.87827	4.98279	4.79126
4.43529	4.386	4.42183	4.37923	4.69923	4.61507	4.09263	3.95214	4.31672	4.38904
5.32283	5.31152	5.00281	5.13724	5.5151	5.654	4.63826	4.98058	5.27628	5.05832
3.12537	3.49795	3.24071	3.68187	3.75194	3.56857	2.94017	2.95774	3.37465	3.18885
4.54131	4.37919	4.66262	4.24283	4.90693	4.72432	4.39028	4.06948	4.56525	4.72801
4.72628	4.46577	4.2725	4.5179	4.76219	4.68507	3.89066	4.0936	4.39434	4.59824
4.19208	3.9568	3.07198	3.61605	3.5686	3.49704	3.33924	2.86363	3.74034	3.90035
3.38287	3.30688	2.01415	2.59148	2.61732	2.34396	2.24043	2.03044	3.09427	2.94695
4.52351	4.47558	3.68038	4.2048	4.56838	4.18925	4.22663	3.73007	3.80991	4.32667
6.01233	5.39769	4.4108	5.45402	4.75537	4.7828	4.45732	4.22322	5.01784	4.78657
7.18388	6.45365	5.478	6.22516	6.23016	6.36723	5.613	5.41722	6.64444	6.02496
3.65316	3.21037	3.55543	3.35124	3.64332	3.26046	2.93441	3.39473	3.30867	3.38304
3.47009	3.45357	3.27847	3.5003	3.39419	3.44467	2.91618	2.93095	3.40819	2.98569
3.40985	3.07378	3.62354	3.19896	3.38818	3.63934	2.99318	3.39348	3.34217	3.28271
3.19369	2.67728	3.56659	2.89792	3.33461	3.93965	2.93521	3.28631	3.78834	3.57633
4.48765	4.28073	4.56809	4.12141	5.17436	5.26114	4.46448	4.42922	4.8334	4.70357
2.9569	3.16273	2.85011	2.81039	2.88125	2.79395	3.04739	2.97432	3.07259	3.24824
2.87349	3.01529	2.78358	2.71665	2.83621	2.81961	2.73497	2.95482	2.87464	2.86003
2.63505	2.36638	2.66421	2.35372	2.6179	2.52404	2.57411	2.61239	2.33338	2.44839
2.76118	2.95098	2.91249	2.68702	2.90123	3.03218	2.69798	2.77128	2.78927	2.74733
3.59995	3.90911	3.92744	3.66102	3.72948	4.0602	3.91095	3.73359	3.91837	3.92885
2.99567	2.47249	2.93	3.01886	2.86047	2.43394	2.53609	2.63951	2.58896	2.46318
3.59466	3.55183	4.16012	3.81838	3.753	3.88563	4.21405	3.917	3.66034	3.31004
5.09743	3.91341	4.64428	4.07135	4.25698	3.75283	4.55072	3.87779	4.21082	3.20768
3.25173	2.92436	3.39072	3.48301	3.31647	3.22523	3.74549	3.1721	3.01031	2.64445
4.61722	4.25941	4.8392	5.0658	4.53926	4.44745	4.76022	4.53609	4.32181	3.91182
2.05918	2.02819	2.13333	1.68471	2.02332	2.25843	1.94162	2.0376	1.40209	1.99108
0.567536	0.339695	0.334628	-0.102298	0.72086	0.454392	-0.0296115	1.1046	-0.7195	0.327434
3.25229	3.14836	3.00063	2.49075	2.64393	3.15714	2.91346	3.3084	2.76685	2.9235
2.67963	2.87175	2.87707	2.35335	2.51454	2.61055	2.34562	2.98346	1.92245	2.58563
2.29711	2.61154	2.76864	2.40331	2.48104	2.62196	2.27705	2.96811	1.47535	2.74165
2.77299	2.69754	3.13021	3.15536	2.9558	3.27619	3.53137	2.74766	3.2349	2.8148
1.61931	2.34055	3.11833	1.97928	1.92083	2.96576	2.77699	1.85823	2.65377	2.02042
0.81481	2.71808	2.34444	2.31331	1.8044	3.38443	2.60426	1.89772	3.41541	1.82058
2.31341	2.97387	3.0465	3.27793	2.79046	3.73658	3.06746	2.92527	3.631	2.53836
3.16554	3.6138	3.42553	3.30456	2.76712	3.03562	2.89797	3.40163	3.84512	2.21315
0.745387	0.953949	0.455926	0.897846	0.810116	1.30882	1.42767	0.55425	1.10061	0.994024
1.81371	0.637198	0.877856	0.668558	0.869776	0.702385	1.20485	0.922906	0.690028	0.876929
1.06034	0.935376	0.828981	0.997953	0.854904	0.414308	1.07925	0.991363	0.930446	0.834052
1.85586	1.90754	1.76043	2.03652	1.68418	1.82034	2.4241	1.7979	2.10688	2.05589
2.5082	2.50287	2.32924	2.86994	2.19244	2.30725	2.88885	1.97787	2.38558	2.39925
2.60816	2.15811	2.40636	2.79126	3.23929	2.34097	2.18499	2.00298	2.62498	1.92198
3.93256	3.42093	3.65337	3.61412	4.24695	4.0325	3.60844	3.45307	4.23743	3.77667
2.47533	2.17661	1.49275	2.30064	3.27313	1.48021	2.19368	1.11679	2.29484	2.16521
3.79873	3.74312	3.00237	3.76826	5.09308	3.38341	3.64617	2.36578	3.68374	2.93249
4.87163	3.92274	3.76095	3.94024	5.94391	4.24113	4.65756	4.31841	5.51295	4.57318
3.72906	4.06356	3.77309	4.31189	3.82944	4.34824	4.33877	3.59396	4.00525	3.90916
2.5379	2.85156	2.80383	3.24929	2.82756	3.14727	3.3069	2.45192	2.5686	2.5528
3.88622	4.33147	4.16377	4.49699	4.44668	4.56588	4.43013	4.22751	4.13989	4.3568
4.20448	4.56003	4.25064	4.50166	4.28861	4.80773	4.77454	3.85842	4.07503	4.33784
4.0793	5.11275	4.85303	4.97972	2.89571	5.31387	6.85327	2.80836	4.6896	2.1366
3.58904	3.65819	3.31998	3.11435	2.96239	3.02417	3.30151	3.48367	3.54615	3.39109
4.14864	4.43738	3.87972	3.67532	3.93861	3.79825	4.27897	4.02916	4.11651	4.10258
3.98093	4.59345	4.08539	4.00281	3.73115	3.63186	4.11397	4.05003	4.16529	3.89019
4.60363	4.68968	4.0388	4.44586	3.7318	3.77836	3.90361	4.29335	4.64447	4.13868
4.19108	4.41654	3.57277	3.93953	3.88006	3.58417	4.19956	3.632	3.74214	3.57845
2.82517	2.50757	3.31581	2.63033	2.66863	3.19098	1.79802	2.5442	3.27432	2.43913
2.83561	2.39938	2.98961	2.56176	2.01319	2.81186	1.86734	2.44335	3.19977	2.20271
3.57781	3.2381	4.10161	3.47983	2.93805	3.35111	2.28244	3.33554	4.04762	3.18651
3.38164	2.70957	3.44111	3.15093	2.82511	3.32092	1.8082	3.11519	3.54031	2.86933
4.05047	3.59185	4.10145	3.69781	3.41605	4.2544	2.67056	3.64757	4.47478	3.82064
0.754452	0.546682	0.937488	0.342331	0.85548	0.52221	1.34891	0.347837	0.520576	0.597677
2.22071	1.93074	2.38341	1.98913	2.06713	1.72816	2.81908	1.86916	1.83744	2.06595
1.34831	1.13044	1.5079	1.66795	1.78135	0.829313	1.67844	0.913599	0.280223	0.738587
2.36125	2.43765	2.68217	2.78186	2.61385	1.94414	2.79695	2.10489	1.62691	2.06083
3.68808	3.4133	4.11734	3.80479	3.94717	3.0441	3.65048	3.17349	2.15383	2.80101
1.47495	1.92574	2.04328	1.40357	1.29133	1.91722	1.20124	1.28549	2.0158	1.53874
2.06678	2.68529	3.2772	2.42761	1.61879	2.91967	1.62505	2.05339	2.69089	2.11248
2.20527	2.66552	3.20236	2.58007	1.93278	2.89748	1.6988	2.38919	2.73024	2.16324
2.92424	3.8336	4.35533	3.22398	2.05498	3.79858	1.9212	2.76948	3.3839	2.89882
3.9366	3.54234	3.98057	3.33843	4.27415	3.46458	3.00359	2.87849	3.01643	3.38228
3.78017	2.35627	2.74019	3.21448	2.64994	2.77611	3.45713	3.07141	2.92905	2.09762
4.35006	2.87969	3.37862	3.85408	3.03853	2.86951	4.25794	3.54138	3.19695	2.5781
3.90129	3.18115	3.45344	3.40292	2.98512	3.30341	3.94803	3.40829	3.11428	2.2471
5.54463	3.73277	4.44521	5.32612	4.09085	4.43696	5.20441	5.13567	4.45829	3.27527
7.12419	5.02088	5.56545	6.49957	5.2597	5.42728	6.95892	6.44734	5.30625	4.82517
3.06227	2.96836	3.13326	2.86227	2.87071	2.78683	2.91586	2.86238	3.35377	2.8605
3.09207	2.99747	3.60574	3.75442	3.51303	3.54086	3.24493	3.62505	3.90223	3.20699
3.25903	3.51341	3.30525	3.45737	3.74654	3.35299	3.45032	3.25219	3.56893	3.55668
3.97536	4.19202	4.52712	4.06297	4.39598	4.25846	4.16854	4.18051	4.60296	3.88571
3.74288	3.97702	4.09312	4.2253	3.85847	3.58913	3.83655	4.12807	4.39513	3.7515
2.63556	2.44466	2.73553	2.69455	2.18802	2.47915	2.66245	2.32761	2.68267	2.3193
3.14982	3.02469	3.03292	2.78614	3.19249	2.63868	2.68576	2.75672	3.16566	2.95086
0.561319	-0.285229	0.509173	0.196883	-0.454165	0.0679056	0.759497	-0.73775	-0.0712824	-0.341159
3.00199	2.56544	2.69936	2.24629	2.71419	2.14371	2.69998	2.26018	2.81027	2.3253
3.61795	3.35494	3.98433	3.23143	3.2729	2.73133	4.17376	2.72761	3.38249	3.23156
4.8107	4.21306	4.16847	4.76664	4.02419	4.59975	4.68399	4.55525	4.12824	4.79286
6.16401	6.18126	7.24055	6.17997	6.8396	6.81275	6.2754	6.4204	6.20102	5.59548
4.7425	3.57243	4.14559	4.88174	4.09783	4.11219	4.41451	3.80133	4.0224	4.31642
4.76018	3.57041	4.13974	5.39378	4.15861	4.24039	4.10177	3.71846	4.0279	4.29924
4.72026	3.40369	3.73566	4.74021	3.85963	3.98392	4.05716	3.71284	3.9774	4.19187
2.7967	3.05064	2.21535	2.87084	2.88477	2.81797	2.92599	3.21268	2.8732	2.70489
2.83969	2.9544	2.25846	2.77235	2.71354	2.7859	2.86836	2.94474	3.10666	2.93615
3.03896	2.14442	1.92675	2.57213	2.63831	2.3098	2.70807	2.49295	3.16706	2.69383
3.05288	2.76767	2.46277	2.81504	3.09496	2.73307	2.89338	2.8233	3.23941	3.0435
2.28485	2.38454	1.14299	2.06985	2.04068	2.22114	2.17072	2.5429	2.64421	2.27387
4.91594	5.43555	4.60743	4.46948	4.59189	4.50265	5.37157	4.40771	4.28045	4.85925
4.68193	5.74987	3.9824	3.39797	4.3092	3.73831	4.60765	4.21752	3.43915	4.48675
4.59561	5.66617	4.37424	3.44196	4.35964	3.90076	4.83256	4.40094	3.86491	4.28599
6.11619	7.11537	5.21008	4.75872	5.35369	5.18134	5.95912	5.7362	4.85326	5.48974
8.47895	11.8664	7.01157	6.78679	6.89452	7.16598	8.40206	7.25611	6.01792	7.85526
2.87634	3.34399	3.16394	3.98822	2.85277	3.22375	4.50068	3.01941	3.00655	3.22535
2.8616	2.94432	2.97246	3.56884	2.8204	3.20226	3.52264	2.81121	2.37391	2.89295
3.74132	4.23908	4.04685	4.73933	3.84393	4.26877	4.59064	3.84108	3.98466	3.9037
2.19403	2.63583	2.85304	3.30527	2.84184	3.04867	3.49783	2.64675	2.78341	2.56765
5.2958	5.41321	5.52637	6.47392	5.52704	6.07983	6.86217	5.31113	5.70983	5.00352
2.82616	2.72453	2.436	2.52016	2.91119	2.6439	2.34181	2.46178	2.47794	3.34059
0.893135	0.736452	1.10243	1.10779	1.05128	1.52769	0.338279	0.813279	1.0005	2.0461
2.20755	1.38619	2.21696	1.68528	2.1795	2.08248	1.53166	1.73538	1.74895	2.68085
1.86076	1.5979	2.085	1.90211	2.06099	1.84235	1.48658	1.59323	1.6202	2.43652
3.41404	3.13798	3.77473	3.11939	3.5074	3.36449	3.2112	3.35203	2.89801	3.96165
2.90229	2.66841	2.96699	2.51084	2.832	3.01212	2.48573	2.89012	2.8075	2.75201
1.13725	1.02431	1.53259	1.10032	1.18009	1.43877	0.893046	1.32515	1.24368	1.73001
1.66241	1.59129	1.82323	1.60565	1.92053	1.89589	1.39589	1.84987	1.83812	2.00346
2.3546	2.26125	3.43614	2.32506	2.43213	2.67345	1.86417	2.60112	2.81909	3.15422
2.79078	2.47241	3.65684	2.27963	2.75465	3.35656	2.23219	2.85034	3.13774	3.16506
3.82582	4.2697	3.28824	3.97052	3.04993	3.14398	4.31609	3.6653	3.5124	2.94093
2.0189	2.36503	2.09604	2.77125	2.18143	2.09348	2.80199	2.44604	3.01614	1.99984
3.52622	3.86747	3.43714	3.11895	2.60333	2.39965	4.33838	2.71244	3.49089	3.45723
5.45406	6.31726	4.44905	5.3217	4.66095	5.15624	6.74437	4.93358	5.46828	4.95595
8.76301	8.66859	6.86213	8.18177	6.66031	6.02121	9.01016	7.13206	5.88783	7.54032
2.50966	2.54315	2.68295	2.61371	2.33565	2.62878	2.48889	2.54103	2.94556	2.92757
3.42126	3.49243	3.57304	2.9475	3.08031	3.04533	3.3261	2.99375	2.97211	3.57073
1.42971	1.94903	1.72326	1.82501	2.10207	1.83234	1.66113	1.82501	2.04182	1.48747
1.72572	2.35949	1.92313	1.84219	1.8005	1.76302	1.85394	1.9401	2.13585	1.97425
2.59925	3.5225	2.94421	2.70921	2.82587	3.00643	2.98591	2.74383	3.41722	3.09882
2.23935	2.10788	2.92334	2.11709	2.61065	2.71827	2.1091	2.64322	2.84175	2.91518
2.01813	1.87696	3.14728	2.34891	2.58547	3.19472	2.34314	2.88029	2.77237	2.91044
2.33579	2.68069	3.02587	1.85726	3.0358	2.62093	2.54983	3.18417	2.77772	2.24253
2.55278	3.51488	3.80543	2.08058	3.09687	2.84668	2.87835	3.39053	3.87258	3.55108
4.75223	3.22222	5.66281	4.46227	3.99829	5.60494	4.18946	4.35649	6.37993	5.81566
3.28645	3.58423	3.71421	3.48616	4.0461	3.5059	4.54636	3.74705	3.49687	3.9636
3.04586	3.13321	2.92943	3.35112	3.93999	2.93023	3.97125	3.14962	3.41602	3.59172
3.97887	3.97894	4.33745	4.41202	4.6698	4.10948	5.2928	4.69866	4.15628	4.64705
4.43652	4.77511	4.56953	4.53534	5.67444	4.52392	5.80079	4.72198	4.78973	4.87691
3.14133	3.14359	3.38032	2.22422	3.59891	3.25942	2.1886	2.92241	2.92894	2.39413
3.40858	3.76264	3.17681	3.40533	3.81693	4.19776	2.7457	3.3722	3.81355	3.50128
3.79701	4.15059	3.51797	4.38041	3.99558	4.48642	3.17853	4.11188	3.89334	3.48088
4.21819	4.76541	4.02862	4.45181	4.82044	4.83908	3.70949	4.75368	4.71514	4.14157
4.75721	4.6145	3.82938	4.52355	4.97349	4.79526	3.78625	4.67943	4.37718	4.09769
2.66387	3.63316	3.3069	2.54079	3.48579	2.75421	2.73613	3.27215	2.95685	2.94082
1.82482	3.6039	3.02313	2.14047	3.24466	3.2837	2.31782	3.34458	2.51296	2.65164
3.52382	3.36949	3.84749	3.82336	4.02448	2.49141	2.4196	2.99153	3.54152	3.91691
4.23455	4.83762	4.81485	3.89062	3.87329	4.21543	3.16776	4.36197	4.72953	4.03788

## Sheet: fig4d
Number of voxels	Vis	SM	dA	vA	Limb	FP	DMN	Cons	subC	Whole-brain
50	0.260 (0.037)	0.303 (0.043)	0.293 (0.04)	0.267 (0.042)	0.191 (0.046)	0.305 (0.041)	0.270 (0.047)	0.295 (0.043)	0.270 (0.046)	0.312 (0.049)
150	0.260 (0.033)	0.335 (0.04)	0.305 (0.037)	0.300 (0.043)	0.215 (0.044)	0.313 (0.04)	0.285 (0.041)	0.304 (0.042)	0.317 (0.039)	0.348 (0.045)
250	0.244 (0.028)	0.333 (0.038)	0.303 (0.033)	0.311 (0.038)	0.223 (0.038)	0.304 (0.036)	0.290 (0.039)	0.301 (0.039)	0.324 (0.030)	0.349 (0.042)
500	0.217 (0.021)	0.316 (0.031)	0.299 (0.029)	0.302 (0.031)	0.226 (0.032)	0.295 (0.031)	0.295 (0.033)	0.294 (0.033)	0.304 (0.022)	0.366 (0.041)
750	0.213* (0.019)	0.309 (0.028)	0.289 (0.025)	0.294 (0.026)	0.230* (0.029)	0.289 (0.027)	0.309 (0.031)	0.302 (0.029)	0.278* (0.019)	0.427 (0.037)
1000	0.216* (0.016)	0.308* (0.025)	0.277* (0.021)	0.296* (0.023)	0.233* (0.025)	0.296* (0.024)	0.327 (0.027)	0.321 (0.026)	0.259* (0.017)	0.462 (0.033)
2000	0.232* (0.011)	0.323* (0.018)	0.284* (0.016)	0.315* (0.015)	0.247* (0.02)	0.316* (0.017)	0.353* (0.018)	0.351* (0.019)	0.225* (0.013)	0.513 (0.025)
3500	0.239* (0.008)	0.334* (0.013)	0.292* (0.012)	0.323* (0.011)	0.257* (0.015)	0.324* (0.012)	0.362* (0.013)	0.362* (0.014)	0.209* (0.009)	0.537 (0.019)
6500	0.243* (0.006)	0.340* (0.009)	0.297* (0.007)	0.328 (0.007)	0.262* (0.009)	0.328 (0.008)	0.368 (0.009)	0.368* (0.01)	0.212* (0.005)	0.550 (0.014)
10000	0.244* (0.004)	0.342* (0.006)	0.299* (0.004)	0.329* (0.005)	0.264* (0.006)	0.330* (0.006)	0.371* (0.007)	0.370* (0.008)	0.214* (0.001)	0.557 (0.011)
14000	0.245* (0.003)	0.343* (0.004)	0.300* (0.002)	0.330* (0.003)	0.265* (0.002)	0.331* (0.004)	0.372* (0.006)	0.372* (0.006)	NA	0.559 (0.009)
30000	NA	NA	NA	NA	NA	NA	NA	0.373* (0.003)	NA	0.564 (0.006)
65000	NA	NA	NA	NA	NA	NA	NA	NA	NA	0.566 (0.004)
150000	NA	NA	NA	NA	NA	NA	NA	NA	NA	0.567 (0.002)
Full	0.246	0.344	0.3	0.331	0.265	0.331	0.373	0.374	0.214	0.567
Prediction-outcome correlations (mean±std) with various numbers of voxels

## Sheet: fig5a
VIFS response	label
-0.164586	1
-0.579705	1
1.04379	1
-0.157524	1
-0.337383	1
-1.03027	1
0.138452	1
-0.0851573	1
0.29014	1
0.730126	1
0.530553	1
0.0467397	1
0.197313	1
-0.759849	1
-0.242864	1
-0.0501063	1
-1.48804	1
0.506799	1
-0.532663	1
0.155976	1
0.229839	1
0.654962	1
0.746933	1
0.505717	1
-0.380338	1
0.801704	1
1.12276	1
0.746833	1
0.31788	1
0.0587075	1
-0.511793	1
1.49946	1
-0.357221	1
0.545679	1
0.430237	1
1.60429	1
-0.716775	1
-0.487366	1
-0.509879	1
-1.18771	1
-0.22301	1
2.12929	1
0.323927	1
-0.850372	1
0.484448	1
1.00726	1
1.05861	1
-2.17221	1
0.713399	1
0.243351	1
-0.302127	1
0.191121	1
-2.40346	1
1.08259	1
1.0307	1
0.116484	1
-0.697915	1
-0.198532	1
0.457431	1
0.565465	1
-0.957245	1
0.492404	1
0.290266	1
0.196195	1
-0.149002	1
0.704067	1
0.312844	1
2.05789	1
-0.132409	-1
-1.2384	-1
-0.305384	-1
-1.10811	-1
-0.186872	-1
-0.257167	-1
-0.909639	-1
0.149026	-1
2.29364	-1
0.184916	-1
-0.233531	-1
0.0441289	-1
0.563314	-1
0.717315	-1
0.162303	-1
0.247758	-1
-0.358347	-1
-0.0971131	-1
0.609471	-1
0.307965	-1
1.67388	-1
-1.20549	-1
1.21448	-1
0.265415	-1
-0.252822	-1
0.529129	-1
-0.276448	-1
-0.983444	-1
1.01969	-1
-0.509533	-1
0.327517	-1
0.0908775	-1
0.0936871	-1
-0.024583	-1
-0.119983	-1
0.991241	-1
-1.68901	-1
-0.669642	-1
-0.104439	-1
-0.244915	-1
-0.992638	-1
0.0869353	-1
-0.2351	-1
0.779815	-1
0.254086	-1
-0.140004	-1
-0.180209	-1
-1.09615	-1
-0.291586	-1
0.209944	-1
0.416173	-1
-0.621829	-1
-1.03502	-1
0.522141	-1
0.998827	-1
0.0771549	-1
-0.660827	-1
0.873234	-1
0.146386	-1
0.639078	-1
-0.626043	-1
0.413304	-1
-0.106294	-1
-0.346653	-1
1.47994	-1
0.403484	-1
-0.0248244	-1
1.6362	-1

## Sheet: fig5b
TPS response	rating
-0.0682265	1
-0.962033	2
0.0257041	3
-0.307303	4
0.470307	5
0.0403566	1
0.0475693	2
0.326354	3
-0.284878	4
0.439322	5
1.17726	1
0.247489	2
0.612739	3
0.964631	4
-1.27618	5
-0.161153	1
-0.666478	2
-0.511337	3
0.208093	4
0.135184	5
1.18621	1
0.706004	2
1.2396	3
0.686553	4
2.59802	5
0.00740329	1
-1.03905	2
0.191319	3
-0.41329	4
1.29626	5
-1.33636	1
-1.82003	2
-2.18826	3
-1.03085	4
-1.06577	5
0.240005	1
0.13951	2
0.741993	3
0.264465	4
0.945399	5
1.61449	1
1.36769	2
1.78827	3
2.90376	4
3.05201	5
0.209624	1
-0.13109	2
0.0463893	3
0.310397	4
-0.0488187	5
2.57982	1
0.998298	2
1.77977	3
1.87862	4
1.84974	5
-0.138104	1
-0.0329715	2
-0.346093	3
0.712338	4
2.1344	5
1.00501	1
0.173397	2
0.50701	3
1.44208	4
1.60668	5
0.735673	1
-0.383556	2
-1.38094	3
-0.0995565	4
0.262378	5
0.92217	1
-0.407206	2
-0.386532	3
0.554568	4
-0.283389	5
1.08702	1
-0.401177	2
-0.385015	3
0.385202	4
1.17461	5
0.355748	1
-0.688407	2
-0.0812382	3
-0.181898	4
0.18552	5
1.22038	1
0.133349	2
0.126023	3
0.365536	4
0.665214	5
0.90734	1
0.0790172	2
0.815794	3
-1.00774	4
0.0107755	5
0.400816	1
-0.611952	2
-1.297	3
-0.292736	4
1.12961	5
1.07293	1
0.19898	2
0.42791	3
1.62683	4
1.3077	5
-0.666773	1
-1.30597	2
-0.606542	3
-0.581555	4
-0.105828	5
0.0607331	1
0.167943	2
0.390672	3
-0.419067	4
0.377811	5
-0.424916	1
-0.339146	2
-0.117461	3
0.0211009	4
-0.703309	5
1.68359	1
2.76304	2
1.6673	3
2.08048	4
3.4015	5
-0.176415	1
-0.98695	2
-1.10184	3
-1.72051	4
-1.24166	5
-0.463853	1
-0.280449	2
-0.769508	3
-0.356652	4
-0.119893	5
0.617414	1
0.0841055	2
-0.447409	3
0.481699	4
0.338814	5
0.0709187	1
0.482455	2
0.664141	3
1.09049	4
2.88408	5
-1.33605	1
-1.10922	2
-0.846311	3
-0.711753	4
0.0646002	5
0.889921	1
0.460974	2
0.742008	3
0.50668	4
1.71859	5
0.126867	1
-0.243984	2
-0.43484	3
1.18597	4
0.636105	5
-0.748591	1
-0.635652	2
-1.16874	3
-0.301922	4
-0.277565	5
0.546654	1
-0.0513795	2
-0.380973	3
-0.175855	4
0.893284	5
1.51328	1
0.9794	2
-0.21182	3
0.0714767	4
0.320747	5
0.0833292	1
-0.356867	2
-0.929189	3
-0.77038	4
0.840567	5
0.57026	1
0.146618	2
0.777042	3
0.640464	4
0.569433	5
1.11728	1
0.355165	2
0.0634428	3
0.389172	4
3.60422	5
0.124808	1
-0.268106	2
-0.143742	3
0.587353	4
0.295087	5
1.24472	1
0.88778	2
1.75505	3
1.17555	4
1.81019	5
0.111287	1
-0.631337	2
-0.371916	3
0.958578	4
0.771932	5
-0.0665729	1
0.0584995	2
-0.244194	3
0.308537	4
0.307175	5
2.144	1
1.81719	2
-1.01256	3
2.31665	4
2.22621	5
0.509109	1
0.147239	2
-0.134018	3
0.515828	4
0.546251	5
0.116498	1
-1.20236	2
0.167696	3
0.463692	4
-0.105594	5
-0.106885	1
0.79153	2
-0.0358051	3
0.678704	4
0.595835	5
-0.249696	1
0.324722	2
0.868222	3
-0.272261	4
1.82242	5
0.164649	1
-0.426011	2
-0.210166	3
-0.888071	4
1.59611	5
1.1734	1
0.0713239	2
0.647893	3
1.71804	4
1.16427	5
-0.975741	1
-0.620982	2
-1.16206	3
0.202415	4
0.349817	5
0.378936	1
-0.338524	2
-1.12282	3
0.286265	4
0.457217	5
1.50183	1
2.14268	2
1.93544	3
1.86487	4
1.04898	5
0.851859	1
1.69037	2
0.568392	3
0.347092	4
1.69361	5
2.29861	1
1.04419	2
2.77598	3
1.49112	4
1.93354	5
0.179684	1
-0.464	2
-0.407992	3
0.113851	4
-0.000271966	5
1.9973	1
1.43493	2
1.10089	3
2.48503	4
1.94291	5
3.2921	1
2.65479	2
3.3457	3
3.53501	4
3.79662	5
1.63128	1
1.26096	2
2.02939	3
1.79428	4
3.60431	5
0.591311	1
-0.020979	2
-0.244956	3
-0.905137	4
1.73184	5
0.108199	1
-0.438424	2
-0.391381	3
0.414077	4
1.33002	5
-0.944642	1
-1.69799	2
-1.32334	3
0.0719275	4
0.121641	5
-0.087427	1
-1.17328	2
-0.313673	3
-0.329104	4
0.484139	5
0.737581	1
-1.45428	2
-1.82184	3
-1.11187	4
-1.10401	5
1.46173	1
0.734533	2
1.4534	3
2.24654	4
2.38713	5
0.694842	1
0.415304	2
0.586615	3
-0.212022	4
2.7214	5
0.85303	1
0.984837	2
0.188962	3
0.107611	4
1.35679	1
0.696573	2
1.82925	3
1.92769	4

[truncated: 6 more sheets: fig6a, table1, table2, supp. fig1, supp. fig2a, supp. fig2b]
